# Supplementary material for: Methyl 2,6-diphenyl-1-p-tolyl-4-(p-tolyl­amino)-1,2,5,6-tetra­hydro­pyridine-3-carboxyl­ate
Source: Acta Crystallogr Sect E Struct Rep Online. 2012 Jul 7;68(Pt 8):o2392–3. doi: 10.1107/S1600536812030309 (PMC3414317; doi:10.1107/S1600536812030309)
Supplement: Supplementary file 1 [file e-68-o2392-sup1.cif]

##############################################################################
#                                                                            #
# This CIF contains the data in a paper accepted for publication in          #
# Acta Crystallographica Section E. It conforms to the requirements of       #
# Notes for Authors for Acta Crystallographica Section E, and has been       #
# peer reviewed under the auspices of the IUCr Commission on Journals.       #
#                                                                            #
# Full details of the Crystallographic Information File format               #
# are given in the paper "The Crystallographic Information File (CIF):       #
# a New Standard Archive File for Crystallography" by S. R. Hall, F. H.      #
# Allen and I. D. Brown [Acta Cryst. (1991), A47, 655-685].                  #
#                                                                            #
# The current version of the core CIF dictionary is obtainable from          #
# ftp://ftp.iucr.org/pub/cif_core.dic.                                       #
#                                                                            #
# Software is freely available for graphical display of the structure(s)     #
# in this CIF. For information consult the CIF software page                 #
# http://www.iucr.org/resources/cif/software.                                #
#                                                                            #
# This file may be used for bona fide research purposes within the           #
# scientific community so long as proper attribution is given to the journal # 
# article from which it was obtained.                                        #
#                                                                            #
##############################################################################
data_global
_audit_creation_method     'SHELXL-97'
_journal_date_recd_electronic     2012-06-28
_journal_date_accepted     2012-07-03
_journal_name_full     'Acta Crystallographica, Section E'
_journal_year     2012
_journal_volume     68
_journal_issue      8
_journal_page_first     o2392
_journal_page_last     o2393
_journal_paper_category     QO
_journal_paper_doi     10.1107/S1600536812030309
_journal_coeditor_code     ZL2490
_publ_contact_author_name
;
Susanta K. Nayak, K. N. Venugopala
;
_publ_contact_author_address
;
Center for Nano Science and Technology@Polimi,
Istituto Italiano di Tecnologia,
Via Pascoli 70/3, 20133 Milan, Italy
Department of Biotechnology and Food Technology
Durban University of Technology,
Durban 4001
South Africa
;
_publ_contact_author_email
;
nksusa@gmail.com, katharigattav@dut.ac.za
;
_publ_section_title
;\
Methyl
2,6-diphenyl-1-<i>p</i>-tolyl-4-(<i>p</i>-tolylamino)-1,2,5,6-\
tetrahydropyridine-3-carboxylate
;
loop_
    _publ_author_name
    _publ_author_address
    'Venugopala, K. N.'
;
Department of Biotechnology and Food Technology
Durban University of Technology,
Durban 4001
South Africa
;
    'Nayak, Susanta K.'
;
Center for Nano Science and Technology at PoliMi,
Istituto Italiano di Tecnologia,
Via Pascoli 70/3, 20133 Milan, Italy
;
    'Odhav, Bharti'
;
Department of Biotechnology and Food Technology
Durban University of Technology,
Durban 4001
South Africa
;
_iucr_refine_instructions_details
;
TITL pm1b in P2(1)/c
CELL 0.71073 13.3701 6.1744 31.7965 90.000 90.381 90.000
ZERR 4.0000 0.0011 0.0005 0.0023 0.000 0.002 0.000
LATT 1
SYMM -X, 0.5+Y, 0.5-Z
SFAC C  H  N  O
UNIT 132 128 8 8
MERG 2
OMIT  0   0   2
OMIT   0.00  52.00
L.S. 8
ACTA
BOND $H
FMAP 2
PLAN 10
SIZE 0.05 0.13 0.29
GRID
CONF
HTAB
TEMP -100
WGHT      0.0564      0.0770
FVAR       0.13643
O1    4    0.392244    1.076282    0.015965    11.00000    0.03224    0.04141 =
         0.02380    0.00267    0.00440   -0.00242
O2    4    0.258595    1.239900    0.044981    11.00000    0.03685    0.03330 =
         0.02870    0.00718    0.00569    0.00329
N1    3    0.262677    0.889166    0.151002    11.00000    0.02856    0.03394 =
         0.02202    0.00122    0.00199    0.00441
N2    3    0.471955    0.737002    0.060135    11.00000    0.03047    0.03625 =
         0.02344    0.00175    0.00464    0.00045
AFIX  43
H2    2    0.477093    0.808340    0.036288    11.00000   -1.20000
AFIX   0
C2    1    0.232382    0.943961    0.107840    11.00000    0.02964    0.02905 =
         0.02318    0.00269    0.00182    0.00064
AFIX  13
H2A   2    0.212049    1.099803    0.108240    11.00000   -1.20000
AFIX   0
C3    1    0.319454    0.927080    0.077456    11.00000    0.02690    0.02950 =
         0.02257   -0.00159    0.00141   -0.00394
C4    1    0.388513    0.765699    0.083143    11.00000    0.02970    0.02814 =
         0.02182   -0.00346    0.00064   -0.00544
C5    1    0.366639    0.609439    0.118019    11.00000    0.03145    0.02587 =
         0.02986    0.00068    0.00443   -0.00301
AFIX  23
H5A   2    0.425602    0.515499    0.122870    11.00000   -1.20000
H5B   2    0.309672    0.515853    0.109773    11.00000   -1.20000
AFIX   0
C6    1    0.341273    0.730086    0.158778    11.00000    0.03194    0.02513 =
         0.02446    0.00424    0.00446    0.00110
AFIX  13
H6    2    0.315291    0.621793    0.179382    11.00000   -1.20000
AFIX   0
C7    1    0.213307    0.979546    0.185212    11.00000    0.02434    0.03276 =
         0.02521   -0.00147    0.00284   -0.00344
C8    1    0.143018    1.145901    0.180938    11.00000    0.04436    0.04858 =
         0.02949    0.00433    0.00452    0.01218
AFIX  43
H8    2    0.125108    1.194671    0.153570    11.00000   -1.20000
AFIX   0
C9    1    0.099016    1.241020    0.215422    11.00000    0.04765    0.05364 =
         0.04240   -0.00207    0.00746    0.01818
AFIX  43
H9    2    0.053082    1.356366    0.211059    11.00000   -1.20000
AFIX   0
C10   1    0.119437    1.174250    0.256318    11.00000    0.03396    0.05650 =
         0.03249   -0.00973    0.00599    0.00129
C11   1    0.185352    1.003639    0.260317    11.00000    0.03489    0.05942 =
         0.02577   -0.00117    0.00198    0.00092
AFIX  43
H11   2    0.199221    0.948661    0.287645    11.00000   -1.20000
AFIX   0
C12   1    0.232085    0.909191    0.226342    11.00000    0.03509    0.04456 =
         0.02844    0.00103    0.00249    0.00733
AFIX  43
H12   2    0.277955    0.794014    0.230990    11.00000   -1.20000
AFIX   0
C13   1    0.072159    1.283270    0.293748    11.00000    0.05596    0.08358 =
         0.04223   -0.01851    0.00866    0.01477
AFIX 137
H13A  2    0.083572    1.195101    0.318955    11.00000   -1.50000
H13B  2    0.000092    1.298799    0.288795    11.00000   -1.50000
H13C  2    0.102125    1.426679    0.297791    11.00000   -1.50000
AFIX   0
C14   1    0.140365    0.815703    0.093188    11.00000    0.02680    0.03575 =
         0.02733    0.00508    0.00275    0.00286
C15   1    0.105748    0.636233    0.114282    11.00000    0.03723    0.04992 =
         0.04163    0.01790   -0.00851   -0.01041
AFIX  43
H15   2    0.138292    0.591901    0.139499    11.00000   -1.20000
AFIX   0
C16   1    0.024635    0.519200    0.099540    11.00000    0.05076    0.05582 =
         0.06403    0.02486   -0.01774   -0.02081
AFIX  43
H16   2    0.003082    0.394448    0.114435    11.00000   -1.20000
AFIX   0
C17   1   -0.024978    0.581164    0.063695    11.00000    0.03985    0.06956 =
         0.05860    0.01626   -0.01612   -0.01887
AFIX  43
H17   2   -0.080978    0.501117    0.053710    11.00000   -1.20000
AFIX   0
C18   1    0.007579    0.760482    0.042523    11.00000    0.04993    0.09171 =
         0.06137    0.03864   -0.02900   -0.02436
AFIX  43
H18   2   -0.026180    0.805742    0.017651    11.00000   -1.20000
AFIX   0
C19   1    0.089253    0.876208    0.057081    11.00000    0.04299    0.06449 =
         0.05471    0.03265   -0.01460   -0.01646
AFIX  43
H19   2    0.110794    1.000185    0.041941    11.00000   -1.20000
AFIX   0
C20   1    0.328941    1.081816    0.043739    11.00000    0.02588    0.03115 =
         0.02301   -0.00281   -0.00225   -0.00552
C21   1    0.260503    1.398635    0.011881    11.00000    0.04224    0.03785 =
         0.03296    0.01151    0.00167    0.00162
AFIX 137
H21A  2    0.323762    1.478626    0.013126    11.00000   -1.50000
H21B  2    0.204615    1.499601    0.015371    11.00000   -1.50000
H21C  2    0.254433    1.325820   -0.015403    11.00000   -1.50000
AFIX   0
C22   1    0.553198    0.596215    0.072359    11.00000    0.02707    0.03093 =
         0.02448    0.00136    0.00514   -0.00198
C23   1    0.562483    0.392348    0.054684    11.00000    0.03575    0.03222 =
         0.02694   -0.00176    0.00185   -0.00575
AFIX  43
H23   2    0.514844    0.344222    0.034449    11.00000   -1.20000
AFIX   0
C24   1    0.640642    0.258721    0.066330    11.00000    0.04164    0.02847 =
         0.03563   -0.00028    0.00650   -0.00115
AFIX  43
H24   2    0.646040    0.119304    0.053912    11.00000   -1.20000
AFIX   0
C25   1    0.711432    0.323731    0.095772    11.00000    0.03094    0.03663 =
         0.03694    0.00927    0.00559   -0.00150
C26   1    0.701725    0.529107    0.113008    11.00000    0.03516    0.04184 =
         0.03647    0.00054   -0.00573   -0.00666
AFIX  43
H26   2    0.749693    0.577620    0.133070    11.00000   -1.20000
AFIX   0
C27   1    0.623655    0.664967    0.101615    11.00000    0.03843    0.03226 =
         0.03049   -0.00573   -0.00072   -0.00246
AFIX  43
H27   2    0.618424    0.804905    0.113823    11.00000   -1.20000
AFIX   0
C28   1    0.795020    0.173082    0.109464    11.00000    0.03953    0.04914 =
         0.06970    0.01141   -0.00113    0.00267
AFIX 137
H28A  2    0.835799    0.244092    0.131160    11.00000   -1.50000
H28B  2    0.836950    0.138252    0.085223    11.00000   -1.50000
H28C  2    0.766356    0.039494    0.120862    11.00000   -1.50000
AFIX   0
C29   1    0.436106    0.828877    0.177190    11.00000    0.03006    0.03284 =
         0.02040   -0.00189    0.00432    0.00373
C30   1    0.467253    1.036468    0.166853    11.00000    0.03692    0.03259 =
         0.03297   -0.00434    0.00528   -0.00002
AFIX  43
H30   2    0.424970    1.127102    0.150400    11.00000   -1.20000
AFIX   0
C31   1    0.559396    1.112461    0.180320    11.00000    0.04190    0.05092 =
         0.04949   -0.01990    0.01098   -0.01196
AFIX  43
H31   2    0.580406    1.253880    0.172602    11.00000   -1.20000
AFIX   0
C32   1    0.620733    0.985090    0.204756    11.00000    0.03366    0.08666 =
         0.04567   -0.03380    0.00155   -0.00205
AFIX  43
H32   2    0.684571    1.036707    0.213402    11.00000   -1.20000
AFIX   0
C33   1    0.588946    0.781410    0.216673    11.00000    0.04036    0.08576 =
         0.03387   -0.01141   -0.00712    0.02255
AFIX  43
H33   2    0.630046    0.694654    0.234400    11.00000   -1.20000
AFIX   0
C34   1    0.497615    0.703460    0.202904    11.00000    0.04233    0.04552 =
         0.02819    0.00183    0.00578    0.01318
AFIX  43
H34   2    0.476575    0.562745    0.211076    11.00000   -1.20000
HKLF 4
REM  pm1b in P2(1)/c
REM R1 =  0.0440 for   3513 Fo > 4sig(Fo)  and  0.0769 for all   5175 data
REM    337 parameters refined using      0 restraints
END
;
data_I
_chemical_name_systematic
;
Methyl 2,6-diphenyl-1-<i>p</i>-tolyl-4-(<i>p</i>-tolylamino)-1,2,5,6-
tetrahydropyridine-3-carboxylate
;
_chemical_name_common     ?
_chemical_formula_moiety     'C33 H32 N2 O2'
_chemical_formula_sum     'C33 H32 N2 O2'
_chemical_formula_structural     ?
_chemical_formula_iupac     'C33 H32 N2 O2'
_chemical_formula_weight     488.61
_chemical_melting_point     495(2)
_symmetry_cell_setting     monoclinic
_symmetry_space_group_name_H-M     'P 21/c'
_symmetry_space_group_name_Hall     '-P 2ybc'
loop_
    _symmetry_equiv_pos_site_id
    _symmetry_equiv_pos_as_xyz
    1 x,y,z
    2 -x,1/2+y,1/2-z
    3 -x,-y,-z
    4 x,1/2-y,1/2+z
_cell_length_a     13.3701(11)
_cell_length_b     6.1744(5)
_cell_length_c     31.797(2)
_cell_angle_alpha     90.00
_cell_angle_beta     90.381(2)
_cell_angle_gamma     90.00
_cell_volume     2624.8(4)
_cell_formula_units_Z     4
_cell_measurement_reflns_used     16734
_cell_measurement_theta_min     1.5
_cell_measurement_theta_max     26.0
_cell_measurement_temperature     173(2)
_exptl_crystal_description     plate
_exptl_crystal_colour     yellow
_exptl_crystal_size_max     0.29
_exptl_crystal_size_mid     0.13
_exptl_crystal_size_min     0.05
_exptl_crystal_density_diffrn     1.236
_exptl_crystal_density_meas     ?
_exptl_crystal_density_method     'not measured'
_exptl_crystal_F_000     1040
_exptl_absorpt_coefficient_mu     0.077
_exptl_absorpt_correction_type     multi-scan
_exptl_absorpt_process_details     '(SADABS; Sheldrick, 2008<i>b</i>)'
_exptl_absorpt_correction_T_min     0.9781
_exptl_absorpt_correction_T_max     0.9962
_exptl_special_details
;
;
_diffrn_ambient_temperature     173(2)
_diffrn_radiation_type     MoK\a
_diffrn_radiation_wavelength     0.71073
_diffrn_radiation_source     'fine-focus sealed tube'
_diffrn_radiation_monochromator     graphite
_diffrn_measurement_device_type     'Bruker Kappa DUO APEXII'
_diffrn_measurement_method     '0.5\% \f scans and \w scans'
_diffrn_reflns_number     16243
_diffrn_reflns_av_R_equivalents     0.0408
_diffrn_reflns_av_sigmaI/netI     0.0441
_diffrn_reflns_theta_min     1.52
_diffrn_reflns_theta_max     26.00
_diffrn_reflns_theta_full     26.00
_diffrn_measured_fraction_theta_max     1.000
_diffrn_measured_fraction_theta_full     1.000
_diffrn_reflns_limit_h_min     -15
_diffrn_reflns_limit_h_max     16
_diffrn_reflns_limit_k_min     -7
_diffrn_reflns_limit_k_max     7
_diffrn_reflns_limit_l_min     -39
_diffrn_reflns_limit_l_max     37
_diffrn_standards_number     0
_diffrn_standards_interval_count     0
_diffrn_standards_interval_time     0
_diffrn_standards_decay_%     0
_refine_special_details
;
 Refinement of F^2^ against ALL reflections.  The weighted R-factor wR and
 goodness of fit S are based on F^2^, conventional R-factors R are based
 on F, with F set to zero for negative F^2^. The threshold expression of
 F^2^ > 2\s(F^2^) is used only for calculating R-factors(gt) etc. and is
 not relevant to the choice of reflections for refinement.  R-factors based
 on F^2^ are statistically about twice as large as those based on F, and R-
 factors based on ALL data will be even larger.
;
_reflns_number_total     5175
_reflns_number_gt     3513
_reflns_threshold_expression     I>2sigma(I)
_refine_ls_structure_factor_coef     Fsqd
_refine_ls_matrix_type     full
_refine_ls_R_factor_all     0.0769
_refine_ls_R_factor_gt     0.0440
_refine_ls_wR_factor_gt     0.1030
_refine_ls_wR_factor_ref     0.1120
_refine_ls_goodness_of_fit_ref     1.027
_refine_ls_restrained_S_all     1.027
_refine_ls_number_reflns     5175
_refine_ls_number_parameters     337
_refine_ls_number_restraints     0
_refine_ls_hydrogen_treatment     constr
_refine_ls_weighting_scheme     calc
_refine_ls_weighting_details
         'calc w=1/[\s^2^(Fo^2^)+(0.0564P)^2^+0.0770P] where P=(Fo^2^+2Fc^2^)/3'
_atom_sites_solution_hydrogens     geom
_atom_sites_solution_primary     direct
_atom_sites_solution_secondary     difmap
_refine_ls_shift/su_max     0.001
_refine_ls_shift/su_mean     0.000
_refine_diff_density_max     0.184
_refine_diff_density_min     -0.255
_refine_ls_extinction_method     none
_refine_ls_extinction_coef     ?
loop_
    _atom_type_symbol
    _atom_type_description
    _atom_type_scat_dispersion_real
    _atom_type_scat_dispersion_imag
    _atom_type_scat_source
    C C 0.0033 0.0016 ' International Tables Vol C Tables 4.2.6.8 and 6.1.1.4'
    H H 0.0000 0.0000 ' International Tables Vol C Tables 4.2.6.8 and 6.1.1.4'
    N N 0.0061 0.0033 ' International Tables Vol C Tables 4.2.6.8 and 6.1.1.4'
    O O 0.0106 0.0060 ' International Tables Vol C Tables 4.2.6.8 and 6.1.1.4'
_computing_data_collection     'APEX2 (Bruker, 2008)'
_computing_cell_refinement     'SAINT (Bruker, 2008)'
_computing_data_reduction     'SAINT (Bruker, 2008)'
_computing_structure_solution     'SHELXS97 (Sheldrick, 2008<i>a</i>)'
_computing_structure_refinement     'SHELXL97 (Sheldrick, 2008<i>a</i>)'
_computing_molecular_graphics
;ORTEP-3 for Windows (Farrugia, 1997) and Mercury
(Macrae <i>et al.</i>, 2008)
;
_computing_publication_material
                                'PLATON (Spek, 2009) and PARST (Nardelli, 1995)'
loop_
    _atom_site_type_symbol
    _atom_site_label
    _atom_site_fract_x
    _atom_site_fract_y
    _atom_site_fract_z
    _atom_site_U_iso_or_equiv
    _atom_site_adp_type
    _atom_site_calc_flag
    _atom_site_refinement_flags
    _atom_site_occupancy
    _atom_site_symmetry_multiplicity
    _atom_site_disorder_assembly
    _atom_site_disorder_group
    O O1 0.39224(9) 1.07628(18) 0.01596(3) 0.0325(3) Uani d . 1 1 . .
    O O2 0.25859(9) 1.23990(17) 0.04498(3) 0.0329(3) Uani d . 1 1 . .
    N N1 0.26268(10) 0.8892(2) 0.15100(4) 0.0282(3) Uani d . 1 1 . .
    N N2 0.47196(10) 0.7370(2) 0.06014(4) 0.0300(3) Uani d . 1 1 . .
    H H2 0.4771 0.8083 0.0363 0.036 Uiso calc R 1 1 . .
    C C2 0.23238(12) 0.9440(3) 0.10784(5) 0.0273(4) Uani d . 1 1 . .
    H H2A 0.2120 1.0998 0.1082 0.033 Uiso calc R 1 1 . .
    C C3 0.31945(12) 0.9271(2) 0.07746(5) 0.0263(4) Uani d . 1 1 . .
    C C4 0.38851(12) 0.7657(2) 0.08314(5) 0.0266(4) Uani d . 1 1 . .
    C C5 0.36664(13) 0.6094(2) 0.11802(5) 0.0290(4) Uani d . 1 1 . .
    H H5A 0.4256 0.5155 0.1229 0.035 Uiso calc R 1 1 . .
    H H5B 0.3097 0.5159 0.1098 0.035 Uiso calc R 1 1 . .
    C C6 0.34127(12) 0.7301(2) 0.15878(5) 0.0272(4) Uani d . 1 1 . .
    H H6 0.3153 0.6218 0.1794 0.033 Uiso calc R 1 1 . .
    C C7 0.21331(12) 0.9795(3) 0.18521(5) 0.0274(4) Uani d . 1 1 . .
    C C8 0.14302(14) 1.1459(3) 0.18094(5) 0.0408(4) Uani d . 1 1 . .
    H H8 0.1251 1.1947 0.1536 0.049 Uiso calc R 1 1 . .
    C C9 0.09902(15) 1.2410(3) 0.21542(6) 0.0479(5) Uani d . 1 1 . .
    H H9 0.0531 1.3564 0.2111 0.057 Uiso calc R 1 1 . .
    C C10 0.11944(14) 1.1743(3) 0.25632(5) 0.0410(4) Uani d . 1 1 . .
    C C11 0.18535(14) 1.0036(3) 0.26032(5) 0.0400(4) Uani d . 1 1 . .
    H H11 0.1992 0.9487 0.2876 0.048 Uiso calc R 1 1 . .
    C C12 0.23208(13) 0.9092(3) 0.22634(5) 0.0360(4) Uani d . 1 1 . .
    H H12 0.2780 0.7940 0.2310 0.043 Uiso calc R 1 1 . .
    C C13 0.07216(17) 1.2833(4) 0.29375(6) 0.0606(6) Uani d . 1 1 . .
    H H13A 0.0836 1.1951 0.3190 0.091 Uiso calc R 1 1 . .
    H H13B 0.0001 1.2988 0.2888 0.091 Uiso calc R 1 1 . .
    H H13C 0.1021 1.4267 0.2978 0.091 Uiso calc R 1 1 . .
    C C14 0.14036(12) 0.8157(3) 0.09319(5) 0.0299(4) Uani d . 1 1 . .
    C C15 0.10575(14) 0.6362(3) 0.11428(6) 0.0430(5) Uani d . 1 1 . .
    H H15 0.1383 0.5919 0.1395 0.052 Uiso calc R 1 1 . .
    C C16 0.02464(16) 0.5192(3) 0.09954(7) 0.0570(6) Uani d . 1 1 . .
    H H16 0.0031 0.3944 0.1144 0.068 Uiso calc R 1 1 . .
    C C17 -0.02498(16) 0.5812(4) 0.06370(6) 0.0561(6) Uani d . 1 1 . .
    H H17 -0.0810 0.5011 0.0537 0.067 Uiso calc R 1 1 . .
    C C18 0.00758(16) 0.7605(4) 0.04252(7) 0.0678(7) Uani d . 1 1 . .
    H H18 -0.0262 0.8057 0.0177 0.081 Uiso calc R 1 1 . .
    C C19 0.08925(15) 0.8762(3) 0.05708(6) 0.0541(6) Uani d . 1 1 . .
    H H19 0.1108 1.0002 0.0419 0.065 Uiso calc R 1 1 . .
    C C20 0.32894(12) 1.0818(2) 0.04374(5) 0.0267(4) Uani d . 1 1 . .
    C C21 0.26050(14) 1.3986(3) 0.01188(5) 0.0377(4) Uani d . 1 1 . .
    H H21A 0.3238 1.4786 0.0131 0.057 Uiso calc R 1 1 . .
    H H21B 0.2046 1.4996 0.0154 0.057 Uiso calc R 1 1 . .
    H H21C 0.2544 1.3258 -0.0154 0.057 Uiso calc R 1 1 . .
    C C22 0.55320(12) 0.5962(3) 0.07236(5) 0.0275(4) Uani d . 1 1 . .
    C C23 0.56248(13) 0.3923(3) 0.05468(5) 0.0316(4) Uani d . 1 1 . .
    H H23 0.5148 0.3442 0.0344 0.038 Uiso calc R 1 1 . .
    C C24 0.64064(13) 0.2587(3) 0.06633(5) 0.0352(4) Uani d . 1 1 . .
    H H24 0.6460 0.1193 0.0539 0.042 Uiso calc R 1 1 . .
    C C25 0.71143(13) 0.3237(3) 0.09577(5) 0.0348(4) Uani d . 1 1 . .
    C C26 0.70173(14) 0.5291(3) 0.11301(5) 0.0378(4) Uani d . 1 1 . .
    H H26 0.7497 0.5776 0.1331 0.045 Uiso calc R 1 1 . .
    C C27 0.62366(13) 0.6650(3) 0.10161(5) 0.0337(4) Uani d . 1 1 . .
    H H27 0.6184 0.8049 0.1138 0.040 Uiso calc R 1 1 . .
    C C28 0.79502(15) 0.1731(3) 0.10946(7) 0.0528(5) Uani d . 1 1 . .
    H H28A 0.8358 0.2441 0.1312 0.079 Uiso calc R 1 1 . .
    H H28B 0.8370 0.1383 0.0852 0.079 Uiso calc R 1 1 . .
    H H28C 0.7664 0.0395 0.1209 0.079 Uiso calc R 1 1 . .
    C C29 0.43611(12) 0.8289(3) 0.17719(5) 0.0277(4) Uani d . 1 1 . .
    C C30 0.46725(13) 1.0365(3) 0.16685(5) 0.0341(4) Uani d . 1 1 . .
    H H30 0.4250 1.1271 0.1504 0.041 Uiso calc R 1 1 . .
    C C31 0.55940(15) 1.1125(3) 0.18032(6) 0.0474(5) Uani d . 1 1 . .
    H H31 0.5804 1.2539 0.1726 0.057 Uiso calc R 1 1 . .
    C C32 0.62073(16) 0.9851(4) 0.20476(6) 0.0553(6) Uani d . 1 1 . .
    H H32 0.6846 1.0367 0.2134 0.066 Uiso calc R 1 1 . .
    C C33 0.58895(15) 0.7814(4) 0.21667(6) 0.0534(6) Uani d . 1 1 . .
    H H33 0.6300 0.6947 0.2344 0.064 Uiso calc R 1 1 . .
    C C34 0.49762(14) 0.7035(3) 0.20290(5) 0.0387(4) Uani d . 1 1 . .
    H H34 0.4766 0.5627 0.2111 0.046 Uiso calc R 1 1 . .
loop_
    _atom_site_aniso_label
    _atom_site_aniso_U_11
    _atom_site_aniso_U_22
    _atom_site_aniso_U_33
    _atom_site_aniso_U_12
    _atom_site_aniso_U_13
    _atom_site_aniso_U_23
    O1 0.0322(7) 0.0414(7) 0.0238(6) -0.0024(5) 0.0044(5) 0.0027(5)
    O2 0.0369(7) 0.0333(6) 0.0287(6) 0.0033(5) 0.0057(5) 0.0072(5)
    N1 0.0286(8) 0.0339(7) 0.0220(7) 0.0044(6) 0.0020(6) 0.0012(6)
    N2 0.0305(8) 0.0362(7) 0.0234(7) 0.0005(6) 0.0046(6) 0.0017(6)
    C2 0.0296(9) 0.0290(8) 0.0232(8) 0.0006(7) 0.0018(7) 0.0027(7)
    C3 0.0269(9) 0.0295(8) 0.0226(8) -0.0039(7) 0.0014(6) -0.0016(7)
    C4 0.0297(9) 0.0281(8) 0.0218(8) -0.0054(7) 0.0006(7) -0.0035(7)
    C5 0.0315(10) 0.0259(8) 0.0299(9) -0.0030(7) 0.0044(7) 0.0007(7)
    C6 0.0319(9) 0.0251(8) 0.0245(8) 0.0011(7) 0.0045(7) 0.0042(7)
    C7 0.0243(9) 0.0328(8) 0.0252(8) -0.0034(7) 0.0028(6) -0.0015(7)
    C8 0.0444(12) 0.0486(11) 0.0295(9) 0.0122(9) 0.0045(8) 0.0043(8)
    C9 0.0477(12) 0.0536(12) 0.0424(11) 0.0182(10) 0.0075(9) -0.0021(9)
    C10 0.0340(10) 0.0565(11) 0.0325(9) 0.0013(9) 0.0060(8) -0.0097(9)
    C11 0.0349(11) 0.0594(11) 0.0258(9) 0.0009(9) 0.0020(7) -0.0012(9)
    C12 0.0351(10) 0.0446(10) 0.0284(9) 0.0073(8) 0.0025(7) 0.0010(8)
    C13 0.0560(14) 0.0836(16) 0.0422(11) 0.0148(12) 0.0087(10) -0.0185(11)
    C14 0.0268(9) 0.0357(9) 0.0273(8) 0.0029(7) 0.0027(7) 0.0051(7)
    C15 0.0372(11) 0.0499(11) 0.0416(10) -0.0104(9) -0.0085(8) 0.0179(9)
    C16 0.0508(14) 0.0558(12) 0.0640(14) -0.0208(10) -0.0177(11) 0.0249(11)
    C17 0.0398(12) 0.0696(14) 0.0586(13) -0.0189(11) -0.0161(10) 0.0163(11)
    C18 0.0499(14) 0.0917(17) 0.0614(14) -0.0244(13) -0.0290(11) 0.0386(13)
    C19 0.0430(12) 0.0645(13) 0.0547(12) -0.0165(10) -0.0146(10) 0.0326(11)
    C20 0.0259(9) 0.0311(8) 0.0230(8) -0.0055(7) -0.0022(7) -0.0028(7)
    C21 0.0422(11) 0.0378(9) 0.0330(9) 0.0016(8) 0.0017(8) 0.0115(8)
    C22 0.0271(9) 0.0309(8) 0.0245(8) -0.0020(7) 0.0051(7) 0.0014(7)
    C23 0.0358(10) 0.0322(9) 0.0269(9) -0.0057(8) 0.0019(7) -0.0018(7)
    C24 0.0416(11) 0.0285(8) 0.0356(9) -0.0011(8) 0.0065(8) -0.0003(8)
    C25 0.0309(10) 0.0366(9) 0.0369(9) -0.0015(8) 0.0056(8) 0.0093(8)
    C26 0.0352(11) 0.0418(10) 0.0365(10) -0.0067(8) -0.0057(8) 0.0005(8)
    C27 0.0384(11) 0.0323(9) 0.0305(9) -0.0025(8) -0.0007(8) -0.0057(7)
    C28 0.0395(12) 0.0491(11) 0.0697(14) 0.0027(9) -0.0011(10) 0.0114(11)
    C29 0.0301(9) 0.0328(8) 0.0204(8) 0.0037(7) 0.0043(7) -0.0019(7)
    C30 0.0369(10) 0.0326(9) 0.0330(9) 0.0000(8) 0.0053(8) -0.0043(8)
    C31 0.0419(12) 0.0509(11) 0.0495(12) -0.0120(10) 0.0110(10) -0.0199(10)
    C32 0.0337(12) 0.0867(16) 0.0457(12) -0.0020(11) 0.0016(9) -0.0338(12)
    C33 0.0404(12) 0.0858(16) 0.0339(10) 0.0226(12) -0.0071(9) -0.0114(11)
    C34 0.0423(11) 0.0455(10) 0.0282(9) 0.0132(9) 0.0058(8) 0.0018(8)
_geom_special_details
;
 All s.u.'s (except the s.u. in the dihedral angle between two l.s. planes)
 are estimated using the full covariance matrix.  The cell s.u.'s are taken
 into account individually in the estimation of s.u.'s in distances, angles
 and torsion angles; correlations between s.u.'s in cell parameters are only
 used when they are defined by crystal symmetry.  An approximate (isotropic)
 treatment of cell s.u.'s is used for estimating s.u.'s involving l.s. planes.
;
loop_
    _geom_bond_atom_site_label_1
    _geom_bond_atom_site_label_2
    _geom_bond_site_symmetry_2
    _geom_bond_distance
    _geom_bond_publ_flag
    O1 C20 . 1.2277(18) ?
    O2 C20 . 1.3562(19) ?
    O2 C21 . 1.4385(18) ?
    N1 C7 . 1.393(2) ?
    N1 C6 . 1.458(2) ?
    N1 C2 . 1.4679(19) ?
    N2 C4 . 1.3498(19) ?
    N2 C22 . 1.443(2) ?
    N2 H2 . 0.8800 ?
    C2 C3 . 1.521(2) ?
    C2 C14 . 1.533(2) ?
    C2 H2A . 1.0000 ?
    C3 C4 . 1.370(2) ?
    C3 C20 . 1.442(2) ?
    C4 C5 . 1.500(2) ?
    C5 C6 . 1.535(2) ?
    C5 H5A . 0.9900 ?
    C5 H5B . 0.9900 ?
    C6 C29 . 1.521(2) ?
    C6 H6 . 1.0000 ?
    C7 C8 . 1.398(2) ?
    C7 C12 . 1.399(2) ?
    C8 C9 . 1.379(2) ?
    C8 H8 . 0.9500 ?
    C9 C10 . 1.389(2) ?
    C9 H9 . 0.9500 ?
    C10 C11 . 1.379(3) ?
    C10 C13 . 1.510(2) ?
    C11 C12 . 1.381(2) ?
    C11 H11 . 0.9500 ?
    C12 H12 . 0.9500 ?
    C13 H13A . 0.9800 ?
    C13 H13B . 0.9800 ?
    C13 H13C . 0.9800 ?
    C14 C15 . 1.377(2) ?
    C14 C19 . 1.384(2) ?
    C15 C16 . 1.382(3) ?
    C15 H15 . 0.9500 ?
    C16 C17 . 1.369(3) ?
    C16 H16 . 0.9500 ?
    C17 C18 . 1.368(3) ?
    C17 H17 . 0.9500 ?
    C18 C19 . 1.382(3) ?
    C18 H18 . 0.9500 ?
    C19 H19 . 0.9500 ?
    C21 H21A . 0.9800 ?
    C21 H21B . 0.9800 ?
    C21 H21C . 0.9800 ?
    C22 C23 . 1.384(2) ?
    C22 C27 . 1.386(2) ?
    C23 C24 . 1.380(2) ?
    C23 H23 . 0.9500 ?
    C24 C25 . 1.386(2) ?
    C24 H24 . 0.9500 ?
    C25 C26 . 1.388(2) ?
    C25 C28 . 1.516(2) ?
    C26 C27 . 1.385(2) ?
    C26 H26 . 0.9500 ?
    C27 H27 . 0.9500 ?
    C28 H28A . 0.9800 ?
    C28 H28B . 0.9800 ?
    C28 H28C . 0.9800 ?
    C29 C30 . 1.388(2) ?
    C29 C34 . 1.391(2) ?
    C30 C31 . 1.384(3) ?
    C30 H30 . 0.9500 ?
    C31 C32 . 1.373(3) ?
    C31 H31 . 0.9500 ?
    C32 C33 . 1.381(3) ?
    C32 H32 . 0.9500 ?
    C33 C34 . 1.381(3) ?
    C33 H33 . 0.9500 ?
    C34 H34 . 0.9500 ?
loop_
    _geom_angle_atom_site_label_1
    _geom_angle_atom_site_label_2
    _geom_angle_atom_site_label_3
    _geom_angle_site_symmetry_1
    _geom_angle_site_symmetry_3
    _geom_angle
    _geom_angle_publ_flag
    C20 O2 C21 . . 116.96(12) ?
    C7 N1 C6 . . 118.83(12) ?
    C7 N1 C2 . . 120.57(13) ?
    C6 N1 C2 . . 120.52(12) ?
    C4 N2 C22 . . 123.83(13) ?
    C4 N2 H2 . . 118.1 ?
    C22 N2 H2 . . 118.1 ?
    N1 C2 C3 . . 111.74(13) ?
    N1 C2 C14 . . 112.39(13) ?
    C3 C2 C14 . . 112.80(13) ?
    N1 C2 H2A . . 106.5 ?
    C3 C2 H2A . . 106.5 ?
    C14 C2 H2A . . 106.5 ?
    C4 C3 C20 . . 121.17(14) ?
    C4 C3 C2 . . 118.95(13) ?
    C20 C3 C2 . . 119.88(14) ?
    N2 C4 C3 . . 125.65(14) ?
    N2 C4 C5 . . 118.82(14) ?
    C3 C4 C5 . . 115.53(14) ?
    C4 C5 C6 . . 110.94(12) ?
    C4 C5 H5A . . 109.5 ?
    C6 C5 H5A . . 109.5 ?
    C4 C5 H5B . . 109.5 ?
    C6 C5 H5B . . 109.5 ?
    H5A C5 H5B . . 108.0 ?
    N1 C6 C29 . . 113.15(13) ?
    N1 C6 C5 . . 110.29(12) ?
    C29 C6 C5 . . 109.36(13) ?
    N1 C6 H6 . . 108.0 ?
    C29 C6 H6 . . 108.0 ?
    C5 C6 H6 . . 108.0 ?
    N1 C7 C8 . . 122.69(14) ?
    N1 C7 C12 . . 121.50(15) ?
    C8 C7 C12 . . 115.80(15) ?
    C9 C8 C7 . . 121.71(16) ?
    C9 C8 H8 . . 119.1 ?
    C7 C8 H8 . . 119.1 ?
    C8 C9 C10 . . 122.38(18) ?
    C8 C9 H9 . . 118.8 ?
    C10 C9 H9 . . 118.8 ?
    C11 C10 C9 . . 115.75(16) ?
    C11 C10 C13 . . 122.59(17) ?
    C9 C10 C13 . . 121.65(18) ?
    C10 C11 C12 . . 122.88(17) ?
    C10 C11 H11 . . 118.6 ?
    C12 C11 H11 . . 118.6 ?
    C11 C12 C7 . . 121.39(16) ?
    C11 C12 H12 . . 119.3 ?
    C7 C12 H12 . . 119.3 ?
    C10 C13 H13A . . 109.5 ?
    C10 C13 H13B . . 109.5 ?
    H13A C13 H13B . . 109.5 ?
    C10 C13 H13C . . 109.5 ?
    H13A C13 H13C . . 109.5 ?
    H13B C13 H13C . . 109.5 ?
    C15 C14 C19 . . 117.11(16) ?
    C15 C14 C2 . . 122.64(14) ?
    C19 C14 C2 . . 120.24(15) ?
    C14 C15 C16 . . 121.39(17) ?
    C14 C15 H15 . . 119.3 ?
    C16 C15 H15 . . 119.3 ?
    C17 C16 C15 . . 120.71(18) ?
    C17 C16 H16 . . 119.6 ?
    C15 C16 H16 . . 119.6 ?
    C18 C17 C16 . . 118.79(19) ?
    C18 C17 H17 . . 120.6 ?
    C16 C17 H17 . . 120.6 ?
    C17 C18 C19 . . 120.44(18) ?
    C17 C18 H18 . . 119.8 ?
    C19 C18 H18 . . 119.8 ?
    C18 C19 C14 . . 121.54(18) ?
    C18 C19 H19 . . 119.2 ?
    C14 C19 H19 . . 119.2 ?
    O1 C20 O2 . . 121.50(14) ?
    O1 C20 C3 . . 125.50(15) ?
    O2 C20 C3 . . 113.00(13) ?
    O2 C21 H21A . . 109.5 ?
    O2 C21 H21B . . 109.5 ?
    H21A C21 H21B . . 109.5 ?
    O2 C21 H21C . . 109.5 ?
    H21A C21 H21C . . 109.5 ?
    H21B C21 H21C . . 109.5 ?
    C23 C22 C27 . . 119.24(15) ?
    C23 C22 N2 . . 120.53(14) ?
    C27 C22 N2 . . 120.23(14) ?
    C24 C23 C22 . . 120.29(16) ?
    C24 C23 H23 . . 119.9 ?
    C22 C23 H23 . . 119.9 ?
    C23 C24 C25 . . 121.36(16) ?
    C23 C24 H24 . . 119.3 ?
    C25 C24 H24 . . 119.3 ?
    C24 C25 C26 . . 117.78(16) ?
    C24 C25 C28 . . 121.00(16) ?
    C26 C25 C28 . . 121.20(17) ?
    C27 C26 C25 . . 121.48(16) ?
    C27 C26 H26 . . 119.3 ?
    C25 C26 H26 . . 119.3 ?
    C26 C27 C22 . . 119.84(16) ?
    C26 C27 H27 . . 120.1 ?
    C22 C27 H27 . . 120.1 ?
    C25 C28 H28A . . 109.5 ?
    C25 C28 H28B . . 109.5 ?
    H28A C28 H28B . . 109.5 ?
    C25 C28 H28C . . 109.5 ?
    H28A C28 H28C . . 109.5 ?
    H28B C28 H28C . . 109.5 ?
    C30 C29 C34 . . 118.43(16) ?
    C30 C29 C6 . . 122.00(14) ?
    C34 C29 C6 . . 119.41(15) ?
    C31 C30 C29 . . 120.52(17) ?
    C31 C30 H30 . . 119.7 ?
    C29 C30 H30 . . 119.7 ?
    C32 C31 C30 . . 120.53(19) ?
    C32 C31 H31 . . 119.7 ?
    C30 C31 H31 . . 119.7 ?
    C31 C32 C33 . . 119.53(19) ?
    C31 C32 H32 . . 120.2 ?
    C33 C32 H32 . . 120.2 ?
    C34 C33 C32 . . 120.22(19) ?
    C34 C33 H33 . . 119.9 ?
    C32 C33 H33 . . 119.9 ?
    C33 C34 C29 . . 120.68(18) ?
    C33 C34 H34 . . 119.7 ?
    C29 C34 H34 . . 119.7 ?
loop_
    _geom_torsion_atom_site_label_1
    _geom_torsion_atom_site_label_2
    _geom_torsion_atom_site_label_3
    _geom_torsion_atom_site_label_4
    _geom_torsion_site_symmetry_1
    _geom_torsion_site_symmetry_2
    _geom_torsion_site_symmetry_3
    _geom_torsion_site_symmetry_4
    _geom_torsion
    _geom_torsion_publ_flag
    C7 N1 C2 C3 . . . . 151.62(14) ?
    C6 N1 C2 C3 . . . . -31.79(19) ?
    C7 N1 C2 C14 . . . . -80.38(18) ?
    C6 N1 C2 C14 . . . . 96.20(17) ?
    N1 C2 C3 C4 . . . . 36.66(19) ?
    C14 C2 C3 C4 . . . . -91.11(17) ?
    N1 C2 C3 C20 . . . . -142.40(14) ?
    C14 C2 C3 C20 . . . . 89.83(17) ?
    C22 N2 C4 C3 . . . . 166.10(15) ?
    C22 N2 C4 C5 . . . . -14.4(2) ?
    C20 C3 C4 N2 . . . . 2.5(2) ?
    C2 C3 C4 N2 . . . . -176.52(14) ?
    C20 C3 C4 C5 . . . . -176.98(13) ?
    C2 C3 C4 C5 . . . . 4.0(2) ?
    N2 C4 C5 C6 . . . . 131.03(15) ?
    C3 C4 C5 C6 . . . . -49.43(18) ?
    C7 N1 C6 C29 . . . . -71.72(18) ?
    C2 N1 C6 C29 . . . . 111.64(15) ?
    C7 N1 C6 C5 . . . . 165.43(13) ?
    C2 N1 C6 C5 . . . . -11.21(19) ?
    C4 C5 C6 N1 . . . . 52.06(17) ?
    C4 C5 C6 C29 . . . . -72.98(16) ?
    C6 N1 C7 C8 . . . . 174.53(15) ?
    C2 N1 C7 C8 . . . . -8.8(2) ?
    C6 N1 C7 C12 . . . . -5.0(2) ?
    C2 N1 C7 C12 . . . . 171.68(15) ?
    N1 C7 C8 C9 . . . . -176.44(17) ?
    C12 C7 C8 C9 . . . . 3.1(3) ?
    C7 C8 C9 C10 . . . . -1.8(3) ?
    C8 C9 C10 C11 . . . . -1.1(3) ?
    C8 C9 C10 C13 . . . . 178.74(19) ?
    C9 C10 C11 C12 . . . . 2.7(3) ?
    C13 C10 C11 C12 . . . . -177.19(19) ?
    C10 C11 C12 C7 . . . . -1.3(3) ?
    N1 C7 C12 C11 . . . . 177.96(16) ?
    C8 C7 C12 C11 . . . . -1.6(3) ?
    N1 C2 C14 C15 . . . . -14.2(2) ?
    C3 C2 C14 C15 . . . . 113.24(18) ?
    N1 C2 C14 C19 . . . . 166.88(16) ?
    C3 C2 C14 C19 . . . . -65.7(2) ?
    C19 C14 C15 C16 . . . . 1.2(3) ?
    C2 C14 C15 C16 . . . . -177.72(19) ?
    C14 C15 C16 C17 . . . . -1.2(3) ?
    C15 C16 C17 C18 . . . . 0.4(4) ?
    C16 C17 C18 C19 . . . . 0.2(4) ?
    C17 C18 C19 C14 . . . . -0.1(4) ?
    C15 C14 C19 C18 . . . . -0.6(3) ?
    C2 C14 C19 C18 . . . . 178.4(2) ?
    C21 O2 C20 O1 . . . . 1.0(2) ?
    C21 O2 C20 C3 . . . . -178.39(13) ?
    C4 C3 C20 O1 . . . . 5.7(2) ?
    C2 C3 C20 O1 . . . . -175.28(15) ?
    C4 C3 C20 O2 . . . . -174.94(13) ?
    C2 C3 C20 O2 . . . . 4.1(2) ?
    C4 N2 C22 C23 . . . . 100.73(18) ?
    C4 N2 C22 C27 . . . . -80.1(2) ?
    C27 C22 C23 C24 . . . . 0.5(2) ?
    N2 C22 C23 C24 . . . . 179.67(15) ?
    C22 C23 C24 C25 . . . . 0.0(2) ?
    C23 C24 C25 C26 . . . . -0.5(2) ?
    C23 C24 C25 C28 . . . . 177.92(16) ?
    C24 C25 C26 C27 . . . . 0.5(3) ?
    C28 C25 C26 C27 . . . . -177.91(17) ?
    C25 C26 C27 C22 . . . . 0.0(3) ?
    C23 C22 C27 C26 . . . . -0.5(2) ?
    N2 C22 C27 C26 . . . . -179.67(15) ?
    N1 C6 C29 C30 . . . . -33.1(2) ?
    C5 C6 C29 C30 . . . . 90.31(17) ?
    N1 C6 C29 C34 . . . . 151.50(14) ?
    C5 C6 C29 C34 . . . . -85.13(17) ?
    C34 C29 C30 C31 . . . . 2.9(2) ?
    C6 C29 C30 C31 . . . . -172.61(15) ?
    C29 C30 C31 C32 . . . . -1.2(3) ?
    C30 C31 C32 C33 . . . . -1.4(3) ?
    C31 C32 C33 C34 . . . . 2.2(3) ?
    C32 C33 C34 C29 . . . . -0.5(3) ?
    C30 C29 C34 C33 . . . . -2.1(2) ?
    C6 C29 C34 C33 . . . . 173.55(15) ?
loop_
    _geom_hbond_atom_site_label_D
    _geom_hbond_atom_site_label_H
    _geom_hbond_atom_site_label_A
    _geom_hbond_site_symmetry_A
    _geom_hbond_distance_DH
    _geom_hbond_distance_HA
    _geom_hbond_distance_DA
    _geom_hbond_angle_DHA
    _geom_hbond_publ_flag
    N2 H2 O1 . 0.8800 2.1100 2.7343(17) 128.00 yes
    C19 H19 O2 . 0.9500 2.4700 3.213(3) 135.00 yes
    N2 H2 O1 3_675 0.8800 2.5200 3.2471(17) 140.00 yes
    C23 H23 O1 1_545 0.9500 2.4000 3.236(2) 147.00 yes
    C24 H24 O1 3_665 0.9500 2.5800 3.363(2) 140.00 yes
    C27 H27 Cg1 . 0.9500 2.83 3.476(2) 126.00 yes
    C13 H13B Cg2 2_675 0.9800 2.81 3.679(2) 148.00 yes
    C21 H21C Cg3 4_675 0.9800 2.97 3.487(2) 114.00 yes
