# Supplementary material for: Methyl 2,6-diphenyl-1-p-tolyl-4-(p-tolyl­amino)-1,2,5,6-tetra­hydro­pyridine-3-carboxyl­ate
Source: Acta Crystallogr Sect E Struct Rep Online. 2012 Jul 7;68(Pt 8):o2392–3. doi: 10.1107/S1600536812030309 (PMC3414317; doi:10.1107/S1600536812030309)
Supplement: Supplementary file 2 [file e-68-o2392-Isup2.hkl]

#
# h,k,l, Fc-squared, Fo-squared, sigma(Fo-squared) and status flag
#
data_I
_shelx_title ' pm1b in P2(1)/c'
_shelx_refln_list_code          4
_shelx_F_calc_maximum      238.50
_exptl_crystal_F_000      1040.00
_reflns_d_resolution_high  0.8107
 
loop_
 _symmetry_equiv_pos_as_xyz
 'x, y, z'
 '-x, y+1/2, -z+1/2'
 '-x, -y, -z'
 'x, -y-1/2, z-1/2'
 
_cell_length_a    13.3701
_cell_length_b     6.1744
_cell_length_c    31.7965
_cell_angle_alpha  90.000
_cell_angle_beta   90.381
_cell_angle_gamma  90.000
 
_shelx_F_squared_multiplier     1.000
 
loop_
 _refln_index_h
 _refln_index_k
 _refln_index_l
 _refln_F_squared_calc
 _refln_F_squared_meas
 _refln_F_squared_sigma
 _refln_observed_status
   1   0   0    12928.39    12088.03    254.13 o
   2   0   0      158.89      163.33      9.67 o
   3   0   0      907.30      887.57     25.25 o
   4   0   0       68.67       64.47     10.21 o
   5   0   0      157.32      184.28     13.43 o
   6   0   0     1890.05     1798.24     46.74 o
   7   0   0       19.91       41.37     12.36 o
   8   0   0     2088.99     2123.83     57.49 o
   9   0   0      676.74      768.83     31.16 o
  10   0   0        6.84       33.85     13.97 o
  11   0   0      223.13      231.03     22.57 o
  12   0   0      122.61      115.51     18.80 o
  13   0   0       52.87       54.80     19.34 o
  14   0   0       24.64       34.92     18.27 o
  15   0   0        0.09        0.00     19.34 o
  16   0   0       41.29       52.65     20.95 o
   1   1   0     2784.14     2524.29     24.22 o
   2   1   0     4123.17     3839.50     46.84 o
   3   1   0      163.32      172.07      6.90 o
   4   1   0     1407.97     1254.14     19.64 o
   5   1   0       70.35       76.02      6.61 o
   6   1   0       75.79       86.52      7.23 o
   7   1   0     1827.43     1737.85     27.71 o
   8   1   0     1135.31     1238.60     22.84 o
   9   1   0       33.57       32.22     10.06 o
  10   1   0        9.68       17.90     11.28 o
  11   1   0       22.02        3.54      9.86 o
  12   1   0       36.64       33.67     11.58 o
  13   1   0      154.86      150.56     16.12 o
  14   1   0       42.47       43.21     26.33 o
  15   1   0      154.55      150.27     17.84 o
  16   1   0       19.99       16.90     14.69 o
   0   2   0     1958.15     1794.43     24.68 o
   1   2   0       47.77       37.89      3.21 o
   2   2   0     2805.01     2603.00     24.12 o
   3   2   0      127.95      142.03      6.02 o
   4   2   0     1460.80     1564.67     20.40 o
   5   2   0     1379.27     1301.57     21.49 o
   6   2   0       80.64       74.43      7.23 o
   7   2   0        7.45        6.00      7.24 o
   8   2   0     1216.87     1351.43     24.70 o
   9   2   0      152.66      136.86     11.31 o
  10   2   0       28.55       19.17      8.14 o
  11   2   0      105.01       99.26     10.95 o
  12   2   0      165.48      132.99     14.76 o
  13   2   0      177.23      139.39     15.00 o
  14   2   0      124.48      123.96     16.22 o
  15   2   0       50.09       79.39     32.77 o
   1   3   0      331.85      353.02      7.33 o
   2   3   0     2812.82     2820.61     23.23 o
   3   3   0     1177.24     1295.00     16.74 o
   4   3   0       55.44       49.37      5.29 o
   5   3   0     1416.65     1457.64     20.85 o
   6   3   0       60.52       90.82     14.19 o
   7   3   0     1265.18     1198.61     37.60 o
   8   3   0      127.09      158.62     17.50 o
   9   3   0      323.12      349.53     18.67 o
  10   3   0      143.53      126.23     11.13 o
  11   3   0      421.41      392.68     20.25 o
  12   3   0       63.62       41.00     11.31 o
  13   3   0        3.79        8.15     10.32 o
  14   3   0       51.58       65.26     14.62 o
  15   3   0        1.13       16.18     14.76 o
   0   4   0       56.53       53.62      7.33 o
   1   4   0        0.18        0.78      4.43 o
   2   4   0       16.10       16.24      4.93 o
   3   4   0       78.10       89.15      5.19 o
   4   4   0      199.97      210.62      7.10 o
   5   4   0       60.91       62.62      6.21 o
   6   4   0      474.65      456.15     14.56 o
   7   4   0      411.82      411.63     13.04 o
   8   4   0       29.29       34.87      7.94 o
   9   4   0      147.99      137.14     11.19 o
  10   4   0      236.66      185.62     12.79 o
  11   4   0        2.00        0.00      8.74 o
  12   4   0        1.80        8.80     10.30 o
  13   4   0        1.86       10.43     11.19 o
  14   4   0        5.17        4.52     13.61 o
   1   5   0       21.35       13.12      6.99 o
   2   5   0       26.64       25.08      7.50 o
   3   5   0       17.43        5.70      7.18 o
   4   5   0        2.24        0.00      6.98 o
   5   5   0      410.83      382.37     10.91 o
   6   5   0      489.96      457.50     12.02 o
   7   5   0       11.73       14.68      7.71 o
   8   5   0       39.72       34.19      9.56 o
   9   5   0      189.59      170.40     12.67 o
  10   5   0       35.27       27.34     10.20 o
  11   5   0        2.99        0.00     15.62 o
  12   5   0      138.73      166.88     17.30 o
   0   6   0      538.12      553.91     39.22 o
   1   6   0      403.01      399.60     17.45 o
   2   6   0        1.97        0.00      7.97 o
   3   6   0      432.54      449.58     15.13 o
   4   6   0       27.67       24.73      9.31 o
   5   6   0        0.51        0.00      8.23 o
   6   6   0       44.23       48.00      9.98 o
   7   6   0       34.10       34.75      9.14 o
   8   6   0       41.47       48.86     12.03 o
   9   6   0       48.69       50.37     10.51 o
  10   6   0      129.60      172.66     23.42 o
   1   7   0        1.68        9.59     11.32 o
   2   7   0      243.22      257.41     15.90 o
   3   7   0      210.50      216.57     15.12 o
   4   7   0        3.60       10.18      9.53 o
   5   7   0      106.22      122.51     11.99 o
   6   7   0       19.53       24.38      9.90 o
 -16   1   1        1.89        2.12     21.76 o
 -15   1   1      227.73      216.42     19.36 o
 -14   1   1       37.52       27.11     14.24 o
 -13   1   1      126.92      109.88     14.80 o
 -12   1   1       23.48        4.57     11.40 o
 -11   1   1      449.11      470.43     20.32 o
 -10   1   1      248.64      235.90     14.04 o
  -9   1   1        9.02        8.73      8.92 o
  -8   1   1       41.93       50.95      7.84 o
  -7   1   1      355.23      433.27     14.51 o
  -6   1   1      962.86     1045.11     21.43 o
  -5   1   1     1657.68     1606.74     24.39 o
  -4   1   1     4926.21     4658.51     57.89 o
  -3   1   1     8094.45     7577.27     90.04 o
  -2   1   1      200.27      203.71      6.05 o
  -1   1   1     6636.79     5983.56     55.06 o
   0   1   1      175.74      216.56      3.52 o
   1   1   1    14237.84    13534.62    111.40 o
   2   1   1     7527.51     6880.20     62.99 o
   3   1   1     1070.82      965.96     16.20 o
   4   1   1       16.22       19.68      5.66 o
   5   1   1      469.78      504.03     12.51 o
   6   1   1      124.78      138.20      9.02 o
   7   1   1     1414.85     1509.19     25.13 o
   8   1   1      169.52      193.64     12.34 o
   9   1   1       38.52       48.10     10.26 o
  10   1   1        9.46        7.58      9.30 o
  11   1   1      357.63      372.88     37.88 o
  12   1   1      332.33      339.18     29.01 o
  13   1   1      209.84      211.86     17.28 o
  14   1   1       41.33       25.67     13.28 o
  15   1   1      223.54      208.56     18.40 o
  16   1   1       21.06       27.10     23.37 o
 -15   2   1       15.45       15.40     14.00 o
 -14   2   1        9.74       13.62     13.28 o
 -13   2   1       58.78       40.29     12.72 o
 -12   2   1       69.75       54.86     12.52 o
 -11   2   1       15.04        7.54      8.46 o
 -10   2   1       52.79       64.38      9.00 o
  -9   2   1      152.67      162.46     10.13 o
  -8   2   1       18.51       24.37      7.41 o
  -7   2   1       10.27       21.81      6.70 o
  -6   2   1     1118.01     1055.59     19.41 o
  -5   2   1      649.15      639.92     14.03 o
  -4   2   1     1978.57     1908.16     23.76 o
  -3   2   1     3342.18     3273.36     36.53 o
  -2   2   1     5226.17     5099.39     53.86 o
  -1   2   1      251.09      269.13      5.56 o
   0   2   1      833.15      781.76      8.89 o
   1   2   1     1609.08     1544.71     13.30 o
   2   2   1      147.91      160.95      4.85 o
   3   2   1      296.29      362.96      8.72 o
   4   2   1     1502.61     1360.84     18.45 o
   5   2   1     2238.60     2162.21     37.29 o
   6   2   1     1295.81     1203.11     21.19 o
   7   2   1       21.47       29.43      7.08 o
   8   2   1       80.08       71.70      8.34 o
   9   2   1        0.53        0.00      7.23 o
  10   2   1        0.97        0.00     10.91 o
  11   2   1      188.63      175.73     14.04 o
  12   2   1      253.66      260.29     17.73 o
  13   2   1        6.93        8.49     13.43 o
  14   2   1       63.28       45.77     14.04 o
  15   2   1        3.93       12.68     14.21 o
 -15   3   1        1.03        0.00     13.07 o
 -14   3   1       84.00       67.50     14.59 o
 -13   3   1       49.14       66.20     11.57 o
 -12   3   1       70.59       82.97     11.42 o
 -11   3   1      118.00      118.09     11.44 o
 -10   3   1       20.32       21.60      8.56 o
  -9   3   1      392.44      352.20     17.42 o
  -8   3   1      318.96      298.08     13.20 o
  -7   3   1       20.54       12.35      7.16 o
  -6   3   1      192.07      218.73     10.17 o
  -5   3   1       12.06       11.37      5.49 o
  -4   3   1      183.53      166.52      7.52 o
  -3   3   1      247.86      231.92      9.44 o
  -2   3   1       20.26       31.77      4.14 o
  -1   3   1     1539.97     1554.35     15.54 o
   0   3   1        9.56        5.33      3.98 o
   1   3   1     1224.19     1282.05     13.39 o
   2   3   1       41.94       44.61      3.64 o
   3   3   1      949.60     1039.38     12.87 o
   4   3   1       85.22       85.83      5.78 o
   5   3   1      272.20      256.31     10.80 o
   6   3   1      489.73      437.35     13.00 o
   7   3   1     1423.56     1386.89     25.31 o
   8   3   1     1000.74     1036.73     21.81 o
   9   3   1      245.57      211.79     12.07 o
  10   3   1       12.72       15.03      8.59 o
  11   3   1        2.31       15.07      9.71 o
  12   3   1        7.61        0.00     11.57 o
  13   3   1       50.28       45.62     14.04 o
  14   3   1        5.79        1.33     12.90 o
  15   3   1       70.72       84.11     24.45 o
 -14   4   1       28.47       48.53     12.69 o
 -13   4   1       25.69       23.66     11.37 o
 -12   4   1        0.06        0.00      9.63 o
 -11   4   1        8.96        5.05      9.67 o
 -10   4   1        0.87        6.33      8.87 o
  -9   4   1       31.44       29.79      9.26 o
  -8   4   1      273.88      279.09     12.69 o
  -7   4   1      963.19      927.37     18.22 o
  -6   4   1      237.38      245.12     10.44 o
  -5   4   1      706.12      669.05     14.04 o
  -4   4   1      295.24      255.63      7.55 o
  -3   4   1      296.12      282.11      8.02 o
  -2   4   1      988.31      933.92     13.29 o
  -1   4   1       11.07        9.18      4.56 o
   0   4   1       25.28       23.41      4.75 o
   1   4   1      367.32      404.70      8.95 o
   2   4   1      223.47      232.83      7.30 o
   3   4   1     1901.48     1836.14     19.05 o
   4   4   1      659.15      627.50     18.16 o
   5   4   1      441.20      417.76     13.51 o
   6   4   1      176.99      188.54      9.04 o
   7   4   1      281.74      300.41     11.22 o
   8   4   1      178.74      206.70     10.56 o
   9   4   1       16.16       15.51      8.16 o
  10   4   1       29.29       29.76      9.89 o
  11   4   1      161.78      166.60     13.02 o
  12   4   1       39.74       61.60     16.13 o
  13   4   1        4.05       20.22     13.39 o
  14   4   1        3.32        0.00     13.53 o
 -12   5   1        2.07        0.49     10.34 o
 -11   5   1      171.90      177.56     13.99 o
 -10   5   1      201.82      212.71     13.75 o
  -9   5   1        5.72        0.00     11.70 o
  -8   5   1       29.90       27.79      9.16 o
  -7   5   1       58.58       61.96      9.75 o
  -6   5   1      235.77      240.90     11.84 o
  -5   5   1        7.72        8.51      5.91 o
  -4   5   1       43.35       48.19      7.76 o
  -3   5   1      141.70      145.62      9.33 o
  -2   5   1      175.68      168.55      9.56 o
  -1   5   1       31.26       27.19      7.27 o
   0   5   1        0.46        0.00      6.69 o
   1   5   1        6.24        3.75      7.04 o
   2   5   1       10.17        9.26      7.17 o
   3   5   1      556.33      529.25     14.65 o
   4   5   1       96.99       80.46      8.21 o
   5   5   1      526.50      500.70     12.35 o
   6   5   1       12.25        5.63      6.27 o
   7   5   1       51.41       46.49      8.10 o
   8   5   1        8.18        9.63      8.96 o
   9   5   1       75.88       83.99     12.32 o
  10   5   1       22.95       30.04     10.51 o
  11   5   1        0.50        0.00     10.11 o
  12   5   1       98.70       87.98     12.83 o
 -10   6   1       85.28       85.10     11.47 o
  -9   6   1       66.16       78.57     14.72 o
  -8   6   1        1.23        0.00      7.16 o
  -7   6   1       10.87        8.87      8.39 o
  -6   6   1       73.40       82.88      9.74 o
  -5   6   1      409.33      414.46     14.40 o
  -4   6   1       97.48      102.09     11.48 o
  -3   6   1        0.01        0.00      7.64 o
  -2   6   1       39.31       28.75      8.46 o
  -1   6   1        4.81        0.00      7.84 o
   0   6   1        1.89        0.00      7.74 o
   1   6   1       22.39       37.92      8.78 o
   2   6   1        0.62        7.92      8.30 o
   3   6   1        0.63        2.46      9.91 o
   4   6   1      241.91      262.23     14.58 o
   5   6   1        0.01        0.00      7.90 o
   6   6   1       11.08        0.00     13.42 o
   7   6   1        0.76        0.00      6.94 o
   8   6   1        2.46       10.80      9.48 o
   9   6   1        8.33        8.28      8.55 o
  10   6   1       42.21       56.98     11.77 o
  -6   7   1        2.48        4.06      9.50 o
  -5   7   1       22.70       38.18      9.73 o
  -4   7   1        2.67        0.00      9.09 o
  -3   7   1       64.20       65.20     14.79 o
  -2   7   1       62.74       68.12     10.47 o
  -1   7   1        1.86        7.47      9.01 o
   0   7   1       73.02       78.22     10.44 o
   1   7   1        2.05       17.45     10.78 o
   2   7   1       21.64       11.12      9.25 o
   3   7   1       96.23      105.88     11.00 o
   4   7   1       71.29       66.31     11.04 o
   5   7   1        4.77        2.00      9.29 o
   6   7   1        8.77        5.78      9.43 o
 -16   0   2       48.14       78.98     23.64 o
 -15   0   2      112.60       80.05     21.49 o
 -14   0   2      574.42      606.58     34.92 o
 -13   0   2     1510.21     1520.47     54.26 o
 -12   0   2      139.10      150.44     21.49 o
 -11   0   2       22.98        6.98     13.97 o
 -10   0   2       35.25       12.89     13.43 o
  -9   0   2     1206.30     1187.90     39.76 o
  -8   0   2      118.21      107.99     14.51 o
  -7   0   2        1.67        5.37     10.75 o
  -6   0   2      200.65      189.12     14.51 o
  -5   0   2       38.85       21.49      9.67 o
  -4   0   2     3332.60     3054.02     47.65 o
  -3   0   2    15988.40    15942.58    225.39 o
  -2   0   2     2352.48     2253.43     34.17 o
  -1   0   2     5038.81     4670.87     55.31 o
   1   0   2    19235.90    18218.29    462.32 o
   2   0   2     3456.99     3112.40     66.62 o
   3   0   2    15760.94    14786.19    300.87 o
   4   0   2      576.91      521.69     19.88 o
   5   0   2       60.28       63.40     10.75 o
   6   0   2     1561.14     1626.85     44.59 o
   7   0   2     2180.51     2191.52     57.49 o
   8   0   2     2468.15     2452.64     63.40 o
   9   0   2     2405.28     2440.81     65.01 o
  10   0   2      592.64      575.42     29.01 o
  11   0   2      371.98      418.53     28.48 o
  12   0   2      295.14      266.49     25.25 o
  13   0   2      303.19      392.74     30.09 o
  14   0   2        6.79        6.98     18.80 o
  15   0   2       32.40       44.59     20.42 o
  16   0   2      107.93      170.31     26.33 o
 -16   1   2       71.90       67.15     15.60 o
 -15   1   2       92.54      114.46     16.70 o
 -14   1   2       28.63       18.71     20.68 o
 -13   1   2      108.14      108.85     13.66 o
 -12   1   2      137.78      134.20     14.06 o
 -11   1   2      478.25      473.01     20.14 o
 -10   1   2       27.03       23.57      9.86 o
  -9   1   2      155.27      143.60     14.98 o
  -8   1   2     1644.33     1617.76     26.98 o
  -7   1   2      263.77      238.80     10.03 o
  -6   1   2      310.56      357.53     11.66 o
  -5   1   2     1055.06     1102.98     18.61 o
  -4   1   2     1184.57     1266.86     19.64 o
  -3   1   2     7310.18     6879.17     82.19 o
  -2   1   2        1.09        5.91      3.59 o
  -1   1   2     1271.91     1116.02     13.59 o
   0   1   2    13464.18    12511.59    122.97 o
   1   1   2      255.73      244.61      4.33 o
   2   1   2    17765.21    16572.74    149.93 o
   3   1   2    20074.72    18631.53    239.36 o
   4   1   2      255.60      242.87      9.30 o
   5   1   2     1634.95     1650.26     31.48 o
   6   1   2      180.37      179.86     10.36 o
   7   1   2      186.94      215.42     10.52 o
   8   1   2       88.68      104.20     13.16 o
   9   1   2       72.08       61.97     17.73 o
  10   1   2        6.13        3.56     10.75 o
  11   1   2      292.14      281.16     46.21 o
  12   1   2        7.80        0.00     11.40 o
  13   1   2       37.22       13.61     12.34 o
  14   1   2       28.32       24.53     13.48 o
  15   1   2       77.25       84.01     20.15 o
  16   1   2        8.98        3.35     14.21 o
 -15   2   2        0.18        0.00     13.23 o
 -14   2   2        1.42       11.21     12.69 o
 -13   2   2      138.67      138.72     19.07 o
 -12   2   2       86.44       67.40      9.99 o
 -11   2   2      186.60      205.48     12.44 o
 -10   2   2      185.12      214.52     11.96 o
  -9   2   2        6.65        1.66      7.23 o
  -8   2   2      837.33      826.82     21.01 o
  -7   2   2      223.63      221.63     10.17 o
  -6   2   2      405.69      381.67     17.05 o
  -5   2   2      533.68      524.27     12.93 o
  -4   2   2     1869.55     1757.56     23.46 o
  -3   2   2        2.61       20.76      4.75 o
  -2   2   2     1949.81     1842.60     25.27 o
  -1   2   2      655.03      563.22     10.01 o
   0   2   2        2.07        3.07      4.23 o
   1   2   2       15.67        9.47      3.80 o
   2   2   2     1423.61     1479.48     16.42 o
   3   2   2     1657.33     1510.22     15.72 o
   4   2   2     1841.67     1915.32     28.01 o
   5   2   2     1622.24     1622.54     25.42 o
   6   2   2     2363.23     2180.05     32.57 o
   7   2   2       12.75       24.18      7.00 o
   8   2   2       34.15       29.35      7.31 o
   9   2   2      234.90      229.26     11.35 o
  10   2   2        1.93        0.00      7.72 o
  11   2   2      522.39      458.42     66.08 o
  12   2   2      308.11      288.78     17.66 o
  13   2   2       13.58        0.00     17.46 o
  14   2   2        1.54        5.63     13.23 o
  15   2   2       70.09       74.59     16.92 o
 -15   3   2      143.05      154.02     20.15 o
 -14   3   2        0.02        0.48     14.24 o
 -13   3   2       24.24       29.81     10.70 o
 -12   3   2       70.38       53.17     10.75 o
 -11   3   2      394.31      372.26     18.00 o
 -10   3   2        0.83        0.00      9.59 o
  -9   3   2       79.18       76.34      9.38 o
  -8   3   2      142.43      129.50     10.05 o
  -7   3   2       98.61       68.25      8.03 o
  -6   3   2       26.28       28.55      6.78 o
  -5   3   2        6.60        0.77      5.14 o
  -4   3   2       48.58       45.15      5.79 o
  -3   3   2     2628.09     2719.36     29.11 o
  -2   3   2     5471.36     5310.14     51.59 o
  -1   3   2     4761.39     4807.18     42.79 o
   0   3   2      623.47      678.49      9.93 o
   1   3   2       16.37       14.38      4.07 o
   2   3   2     1011.22     1128.65     11.57 o
   3   3   2       68.47       63.63      4.49 o
   4   3   2      660.39      712.91     11.99 o
   5   3   2      385.22      348.43     10.72 o
   6   3   2      984.24      992.53     19.84 o
   7   3   2       10.68       11.00      7.23 o
   8   3   2      139.62      144.92     11.30 o
   9   3   2        0.01        1.16      7.80 o
  10   3   2        7.71        9.79      8.58 o
  11   3   2        3.27        0.00      8.46 o
  12   3   2        1.48        8.89      9.70 o
  13   3   2       34.24       44.67     14.77 o
  14   3   2        5.08       29.30     14.15 o
  15   3   2      196.76      230.70     27.40 o
 -14   4   2        3.22        2.42     10.91 o
 -13   4   2       27.66       34.12     11.01 o
 -12   4   2        7.97        4.90      9.99 o
 -11   4   2       19.50       12.35      9.48 o
 -10   4   2       17.82       15.29      9.45 o
  -9   4   2       12.47       19.83      8.65 o
  -8   4   2      144.44      161.77     18.98 o
  -7   4   2      832.78      889.08     20.20 o
  -6   4   2       34.89       45.85      6.36 o
  -5   4   2      547.60      554.17     16.89 o
  -4   4   2       30.18       28.29      4.97 o
  -3   4   2       86.06       96.68      5.82 o
  -2   4   2      235.02      256.56      7.67 o
  -1   4   2        8.32        2.74      4.47 o
   0   4   2      188.29      222.55      7.87 o
   1   4   2       73.25       79.41      5.67 o
   2   4   2       52.95       64.15      5.44 o
   3   4   2        4.06        3.12      4.15 o
   4   4   2     1513.12     1488.53     21.95 o
   5   4   2      584.71      568.96     12.11 o
   6   4   2        0.02        0.00      5.81 o
   7   4   2       44.99       41.96      7.51 o
   8   4   2      452.04      399.01     13.53 o
   9   4   2       39.22       47.20      8.22 o
  10   4   2      271.57      264.86     12.48 o
  11   4   2       59.35       57.95      9.38 o
  12   4   2        3.93       10.59     11.96 o
  13   4   2        7.53       15.11     12.91 o
  14   4   2        1.31        1.07     19.88 o
 -12   5   2        1.16        0.00     10.82 o
 -11   5   2      274.66      257.07     20.32 o
 -10   5   2      216.91      237.54     14.12 o
  -9   5   2        6.86        5.61      9.46 o
  -8   5   2        4.29        0.00      8.37 o
  -7   5   2       29.93       40.24      6.75 o
  -6   5   2       97.23       93.51      7.31 o
  -5   5   2        3.12        7.41      7.35 o
  -4   5   2      403.94      378.15     11.16 o
  -3   5   2       68.39       67.68      7.21 o
  -2   5   2        2.63        0.69      7.21 o
  -1   5   2      120.74      115.31      7.87 o
   0   5   2      116.02      119.71      8.19 o
   1   5   2       71.31       67.29      7.83 o
   2   5   2      265.22      274.31     11.20 o
   3   5   2      262.44      288.78     13.18 o
   4   5   2      140.06      176.38     11.19 o
   5   5   2      129.94      140.32      8.39 o
   6   5   2      100.49       81.80      8.67 o
   7   5   2      140.79      146.63     20.76 o
   8   5   2      250.49      245.44     15.17 o
   9   5   2       20.75       24.54     10.04 o
  10   5   2        2.17        0.00      9.62 o
  11   5   2       82.08       95.17     12.46 o
  12   5   2        3.85        0.00     12.69 o
 -10   6   2      141.07      165.09     12.63 o
  -9   6   2        0.13        0.00      8.80 o
  -8   6   2        2.33        0.00     13.61 o
  -7   6   2       35.02       43.78      9.27 o
  -6   6   2       75.05       62.05      9.19 o
  -5   6   2        0.67        1.71      8.45 o
  -4   6   2      163.20      139.96     10.38 o
  -3   6   2      139.34      126.31     10.35 o
  -2   6   2      207.24      207.43     13.80 o
  -1   6   2       23.85       16.09      8.84 o
   0   6   2      728.07      716.99     18.38 o
   1   6   2      975.36      959.48     20.68 o
   2   6   2      239.13      248.11     12.95 o
   3   6   2      287.36      286.47     12.88 o
   4   6   2      199.53      189.12     11.26 o
   5   6   2      124.61      128.83     10.44 o
   6   6   2       20.83        6.03     10.31 o
   7   6   2      118.50      119.29      9.89 o
   8   6   2       11.13       11.93      8.44 o
   9   6   2        1.62       20.50      8.99 o
  10   6   2       47.06       55.24     11.99 o
  -6   7   2        4.76        2.26      9.38 o
  -5   7   2        0.01        0.00     10.24 o
  -4   7   2       20.20       19.47      9.45 o
  -3   7   2       90.08      117.75     11.24 o
  -2   7   2       14.37       15.04     13.34 o
  -1   7   2       11.07        0.00      8.98 o
   0   7   2        0.04       13.68      9.44 o
   1   7   2      102.88      108.78     11.48 o
   2   7   2        1.34        0.00      9.14 o
   3   7   2      125.86      120.00     11.27 o
   4   7   2        0.85        0.00      9.21 o
   5   7   2       46.85       41.18     10.57 o
   6   7   2       44.48       58.09     10.80 o
 -16   1   3       65.39       37.51     20.15 o
 -15   1   3       35.93       32.66     14.24 o
 -14   1   3       28.75       39.54     12.69 o
 -13   1   3        2.15        8.17     12.89 o
 -12   1   3       39.09       28.12     12.63 o
 -11   1   3      145.77      181.76     14.82 o
 -10   1   3      755.50      662.30     22.03 o
  -9   1   3      556.56      601.60     16.09 o
  -8   1   3       74.29       94.39     13.00 o
  -7   1   3       31.95       43.34      6.92 o
  -6   1   3        0.82        2.35      5.96 o
  -5   1   3        0.00        0.00      5.75 o
  -4   1   3      777.73      671.96     15.61 o
  -3   1   3    10377.89     9711.30    114.23 o
  -2   1   3     5154.38     4806.16     50.16 o
  -1   1   3     3941.60     3581.21     37.45 o
   0   1   3     5100.74     4539.74     47.12 o
   1   1   3      506.80      507.79      5.69 o
   2   1   3    12249.76    11565.46    104.41 o
   3   1   3     1047.99      940.66     15.50 o
   4   1   3    10393.69    10262.66    121.67 o
   5   1   3     1426.74     1407.83     22.23 o
   6   1   3     4529.26     4695.23     71.54 o
   7   1   3      209.69      241.56     12.72 o
   8   1   3       37.21       36.55     10.75 o
   9   1   3      102.20      129.12     11.96 o
  10   1   3      542.25      532.71     19.76 o
  11   1   3        1.06        0.00      9.68 o
  12   1   3      321.88      342.57     23.91 o
  13   1   3        0.11       12.42     12.34 o
  14   1   3      391.37      390.90     23.64 o
  15   1   3        2.36       15.31     14.06 o
  16   1   3       58.91       70.26     49.16 o
 -15   2   3       20.48       14.32     13.48 o
 -14   2   3       74.78       96.12     15.18 o
 -13   2   3       47.95       39.13     13.07 o
 -12   2   3       99.53       91.06     11.71 o
 -11   2   3      174.03      180.91     11.94 o
 -10   2   3      126.50      109.52     10.36 o
  -9   2   3      175.69      204.07     11.03 o
  -8   2   3       11.07        6.39      6.92 o
  -7   2   3      553.50      571.62     14.93 o
  -6   2   3      105.64      120.03      8.69 o
  -5   2   3      294.05      287.18      9.94 o
  -4   2   3      861.92      902.32     14.16 o
  -3   2   3     1311.41     1288.34     17.38 o
  -2   2   3     2716.31     2700.18     30.64 o
  -1   2   3      785.36      769.98     12.16 o
   0   2   3      582.44      529.34      7.09 o
   1   2   3       24.09       23.88      3.14 o
   2   2   3     1749.91     1741.86     17.13 o
   3   2   3      125.41      119.91      6.44 o
   4   2   3     1435.14     1534.35     35.21 o
   5   2   3     5937.85     6315.28     90.75 o
   6   2   3      116.97      128.32      8.14 o
   7   2   3      797.95      756.38     16.73 o
   8   2   3       50.71       45.08      7.74 o
   9   2   3       19.22       18.09      7.62 o
  10   2   3      138.26      148.57     12.92 o
  11   2   3        0.01        0.00      9.94 o
  12   2   3       78.39       71.25     23.37 o
  13   2   3        9.26        8.06     12.16 o
  14   2   3       24.77       11.36     13.61 o
  15   2   3      105.89      108.58     17.05 o
 -15   3   3        1.08        0.00     13.04 o
 -14   3   3        4.83       17.58     10.90 o
 -13   3   3        6.79        0.00     11.12 o
 -12   3   3        9.91        7.60      9.53 o
 -11   3   3        6.31        0.00      8.79 o
 -10   3   3        6.92        8.13      8.41 o
  -9   3   3        9.05        4.56      7.66 o
  -8   3   3     1145.50     1137.19     22.81 o
  -7   3   3      628.80      658.88     16.75 o
  -6   3   3      406.32      440.36     24.11 o
  -5   3   3        8.64       10.99      5.23 o
  -4   3   3       40.78       35.68      5.63 o
  -3   3   3      290.92      274.20      7.25 o
  -2   3   3       33.70       30.36      4.78 o
  -1   3   3       30.02       48.43      4.38 o
   0   3   3       39.27       60.80      6.86 o
   1   3   3       88.21       95.75      4.53 o
   2   3   3       59.68       59.97      3.87 o
   3   3   3        1.55        4.66      3.74 o
   4   3   3       48.25       61.58      4.65 o
   5   3   3      229.98      201.27      7.21 o
   6   3   3       54.90       59.53      6.92 o
   7   3   3     1656.30     1658.35     56.81 o
   8   3   3        8.42       22.08      8.14 o
   9   3   3        0.30        0.23     12.23 o
  10   3   3      420.49      365.55     15.59 o
  11   3   3       26.82       12.41      9.20 o
  12   3   3       44.61       45.86     10.32 o
  13   3   3       16.88       10.15     12.14 o
  14   3   3       10.19        1.50     13.23 o
  15   3   3       10.03       27.58     14.24 o
 -13   4   3       20.41       36.54     11.10 o
 -12   4   3        4.36        1.06     12.54 o
 -11   4   3        1.88        7.90      9.42 o
 -10   4   3        2.83       16.32      9.07 o
  -9   4   3       56.50       45.93      9.48 o
  -8   4   3      176.33      189.54     16.44 o
  -7   4   3      644.58      668.47     16.99 o
  -6   4   3       40.24       31.88      6.83 o
  -5   4   3        3.12        7.58      5.14 o
  -4   4   3      246.14      273.38      8.21 o
  -3   4   3       52.84       61.01      6.05 o
  -2   4   3      159.49      148.26      9.93 o
  -1   4   3       93.03       90.27      5.45 o
   0   4   3      434.26      450.45      9.40 o
   1   4   3      502.47      550.29     10.14 o
   2   4   3       10.60       13.06      4.24 o
   3   4   3        0.18        0.00      3.78 o
   4   4   3        2.60       12.30      4.86 o
   5   4   3      258.53      254.09      9.72 o
   6   4   3      416.88      398.61     10.74 o
   7   4   3       14.09       10.76      7.16 o
   8   4   3      206.53      170.10     12.95 o
   9   4   3      140.88      107.80      9.66 o
  10   4   3       41.10       45.75      8.91 o
  11   4   3       10.01       21.72     11.83 o
  12   4   3      263.70      240.99     15.09 o
  13   4   3       19.78       13.36     11.42 o
 -12   5   3        8.21       13.05     10.66 o
 -11   5   3       56.34       57.12     16.93 o
 -10   5   3      473.33      503.88     27.21 o
  -9   5   3       61.44       60.06      9.90 o
  -8   5   3      189.93      170.67     16.04 o
  -7   5   3      137.32      140.78      8.06 o
  -6   5   3        0.11        0.00      4.95 o
  -5   5   3      667.13      657.37     14.41 o
  -4   5   3      949.04     1002.02     18.05 o
  -3   5   3       76.72       92.36      7.79 o
  -2   5   3      100.81      107.24      7.51 o
  -1   5   3        0.39        0.00      6.05 o
   0   5   3        3.13        0.43      6.03 o
   1   5   3        0.00        5.02      7.11 o
   2   5   3       10.22       13.06      6.38 o
   3   5   3       38.12       26.95      7.01 o
   4   5   3      223.37      227.84      9.07 o
   5   5   3       19.82       27.72      6.60 o
   6   5   3       66.94       76.04      8.44 o
   7   5   3     1332.86     1316.20     27.46 o
   8   5   3       13.51       35.09     10.12 o
   9   5   3      107.62       85.54     11.28 o
  10   5   3        7.03        0.23     15.12 o
  11   5   3        1.56        0.98     10.23 o
  12   5   3      239.80      285.80     20.00 o
 -10   6   3        3.26        0.00      8.75 o
  -9   6   3        0.23        4.64      8.26 o
  -8   6   3       85.54       79.84     28.21 o
  -7   6   3      210.47      227.11     15.14 o
  -6   6   3       76.81       67.88      9.27 o
  -5   6   3       35.02       37.14     10.31 o
  -4   6   3       42.74       49.58      8.82 o
  -3   6   3       47.39       41.46      8.41 o
  -2   6   3       17.87       13.49      8.18 o
  -1   6   3       15.94       12.69      8.19 o
   0   6   3       17.77       12.06      8.12 o
   1   6   3       42.69       50.33      8.77 o
   2   6   3       97.69      106.38     12.72 o
   3   6   3       17.27       14.08      8.10 o
   4   6   3       68.16       61.86      9.16 o
   5   6   3       20.70       13.93      8.56 o
   6   6   3        1.32        1.36      7.04 o
   7   6   3        0.30        0.00      7.13 o
   8   6   3       42.69       44.23      9.06 o
   9   6   3        0.01        0.00     10.25 o
  10   6   3       13.34       28.80     18.41 o
  -6   7   3       66.39       68.02     12.77 o
  -5   7   3        0.13        0.00      8.86 o
  -4   7   3        2.72        0.00      8.96 o
  -3   7   3        9.36        0.00      9.38 o
  -2   7   3       17.07        9.01      8.74 o
  -1   7   3       18.94       27.00     12.33 o
   0   7   3       50.01       40.47      9.79 o
   1   7   3      304.38      314.36     14.42 o
   2   7   3        0.01        0.00      9.16 o
   3   7   3        0.56        8.79      9.34 o
   4   7   3       10.21       16.98      9.43 o
   5   7   3       17.33       15.86      9.60 o
   6   7   3        7.80        1.13     10.71 o
 -16   0   4      198.76      215.98     28.48 o
 -15   0   4        9.44       41.91     20.95 o
 -14   0   4      439.46      462.05     33.31 o
 -13   0   4      592.16      716.18     37.61 o
 -12   0   4        2.68        0.00     16.12 o
 -11   0   4        0.51        0.00     15.04 o
 -10   0   4        0.00        0.00     12.36 o
  -9   0   4      454.35      496.97     26.33 o
  -8   0   4      364.16      366.42     22.03 o
  -7   0   4     1751.15     1644.58     46.21 o
  -6   0   4      159.81      145.35     23.10 o
  -5   0   4       11.73       17.57      6.42 o
  -4   0   4     2219.95     2118.04     34.72 o
  -3   0   4        0.00        0.00      5.32 o
  -2   0   4     1723.26     1655.58     26.00 o
  -1   0   4     1184.22      989.64     14.05 o
   0   0   4     2847.20     2558.48     31.64 o
   1   0   4      337.90      291.20      6.33 o
   2   0   4     1956.46     1880.98     42.44 o
   3   0   4     4582.97     4271.83     91.87 o
   4   0   4     1600.59     1621.48     40.83 o
   5   0   4      476.59      480.32     20.42 o
   6   0   4     1492.22     1438.81     40.30 o
   7   0   4      502.73      528.67     24.18 o
   8   0   4       22.20       39.76     12.89 o
   9   0   4        3.62        8.60     13.43 o
  10   0   4      655.87      648.48     31.70 o
  11   0   4       72.92       82.20     17.19 o
  12   0   4     2266.62     2253.85     68.23 o
  13   0   4     1469.05     1443.64     52.65 o
  14   0   4       40.71       42.98     18.80 o
  15   0   4      464.90      458.83     33.31 o
  16   0   4       19.72       20.42     19.88 o
 -16   1   4        0.05       14.51     14.06 o
 -15   1   4        0.00       15.72     14.38 o
 -14   1   4      546.88      550.12     25.00 o
 -13   1   4      804.21      751.88     26.94 o
 -12   1   4       86.50       91.79     15.85 o
 -11   1   4       10.20       11.55     11.55 o
 -10   1   4      150.58      154.35     10.52 o
  -9   1   4      158.61      171.26     10.12 o
  -8   1   4      115.74       99.21      9.07 o
  -7   1   4      265.79      286.27     10.92 o
  -6   1   4      248.23      252.36     14.09 o
  -5   1   4        0.27        1.39      6.38 o
  -4   1   4      173.19      183.90      7.64 o
  -3   1   4      294.36      233.57      8.38 o
  -2   1   4     9061.96     8052.06     82.39 o
  -1   1   4    38171.70    35532.80    397.12 o
   0   1   4      407.97      399.12      7.43 o
   1   1   4     5003.95     4717.76     37.34 o
   2   1   4     6005.01     5652.60     47.81 o
   3   1   4     3816.38     3689.71     46.31 o
   4   1   4     2611.34     2624.27     48.94 o
   5   1   4      104.71      123.88      7.93 o
   6   1   4     1274.13     1340.17     46.21 o
   7   1   4     2910.96     2999.15     51.66 o
   8   1   4       19.04       19.37     11.82 o
   9   1   4      123.37       99.61     10.82 o
  10   1   4       67.40       85.16     11.76 o
  11   1   4        8.73        3.08     10.24 o
  12   1   4      620.78      585.11     29.55 o
  13   1   4      498.34      499.43     23.93 o
  14   1   4        0.30        0.00     12.26 o
  15   1   4        8.82       35.03     16.12 o
  16   1   4       77.24      126.73     17.86 o
 -15   2   4        7.46        0.00     13.23 o
 -14   2   4       21.09       24.37     16.39 o
 -13   2   4       15.48        9.59     11.55 o
 -12   2   4       73.58       53.74     10.13 o
 -11   2   4       22.42       18.53      8.98 o
 -10   2   4       84.13       74.66      9.19 o
  -9   2   4      591.82      564.35     16.26 o
  -8   2   4       90.41       88.79      8.64 o
  -7   2   4      188.91      196.22     13.90 o
  -6   2   4     1291.24     1260.34     21.78 o
  -5   2   4     1053.05     1071.25     18.82 o
  -4   2   4      125.94      123.58      6.22 o
  -3   2   4       13.69       10.57      4.42 o
  -2   2   4     3514.04     3351.68     32.82 o
  -1   2   4      265.01      285.95      8.03 o
   0   2   4      180.48      174.04      5.76 o
   1   2   4     1294.46     1189.04     12.79 o
   2   2   4       30.10       29.06      4.51 o
   3   2   4      172.42      172.05      5.10 o
   4   2   4     8767.71     8860.91     82.64 o
   5   2   4    10204.73     9983.12    127.04 o
   6   2   4       38.55       57.14      6.97 o
   7   2   4      351.98      355.41     12.61 o
   8   2   4        3.44        6.82      7.43 o
   9   2   4        0.00        0.00      7.00 o
  10   2   4       81.62       87.30     11.58 o
  11   2   4      170.09      131.30     14.04 o
  12   2   4      256.82      274.54     24.18 o
  13   2   4        8.01        0.00     12.89 o
  14   2   4       41.63       33.80     23.91 o
  15   2   4      123.38      100.38     34.12 o
 -15   3   4      151.14      161.92     28.74 o
 -14   3   4       62.93       72.80     12.14 o
 -13   3   4        7.23        4.60      9.99 o
 -12   3   4       37.45       39.42     10.23 o
 -11   3   4       54.34       38.40      9.72 o
 -10   3   4      345.44      343.52     14.39 o
  -9   3   4      192.27      188.11     11.10 o
  -8   3   4       14.71        9.59      7.83 o
  -7   3   4      170.19      144.63     16.23 o
  -6   3   4      197.46      212.00      9.88 o
  -5   3   4      391.95      417.72     10.69 o
  -4   3   4      126.22      155.61      9.69 o
  -3   3   4       66.20       44.86      4.38 o
  -2   3   4      148.76      126.23      5.98 o
  -1   3   4      124.48      105.93      4.95 o
   0   3   4      586.13      674.80      9.92 o
   1   3   4       88.81      103.80      4.89 o
   2   3   4      367.52      367.01      6.84 o
   3   3   4      434.58      476.50      7.70 o
   4   3   4        7.76        9.76      5.69 o
   5   3   4       85.70      130.72     10.28 o
   6   3   4       93.40      119.18      7.81 o
   7   3   4      120.11      118.87      7.98 o
   8   3   4      369.26      345.28     13.74 o
   9   3   4       23.39        6.33      8.16 o
  10   3   4       82.60       74.22     11.54 o
  11   3   4        0.05       15.45     11.81 o
  12   3   4        5.13        0.64     12.14 o
  13   3   4      167.06      175.88     17.46 o
  14   3   4       34.01       40.28     14.00 o
  15   3   4        6.31        0.00     26.33 o
 -13   4   4       26.32       17.71     14.44 o
 -12   4   4        9.06        8.30     10.09 o
 -11   4   4      188.48      198.87     13.17 o
 -10   4   4       10.95        8.80      9.16 o
  -9   4   4      160.65      183.10     11.85 o
  -8   4   4      915.05      848.14     20.32 o
  -7   4   4        9.25       14.33      7.27 o
  -6   4   4       83.67       88.72     11.01 o
  -5   4   4      954.07      949.76     17.64 o
  -4   4   4      764.01      704.85     14.79 o
  -3   4   4       51.94       49.46      7.20 o
  -2   4   4       87.46      106.84      5.76 o
  -1   4   4      369.01      377.86      8.49 o
   0   4   4      292.86      292.80      7.85 o
   1   4   4       25.69       17.85      4.77 o
   2   4   4       47.50       52.59      4.85 o
   3   4   4      169.98      183.88      5.41 o
   4   4   4      178.60      180.14      9.86 o
   5   4   4      781.18      782.03     14.01 o
   6   4   4        0.21        0.00      7.33 o
   7   4   4        0.25        4.83      7.09 o
   8   4   4      458.42      421.93     13.79 o
   9   4   4      285.29      221.02     13.41 o
  10   4   4       47.39       40.04     10.02 o
  11   4   4      161.08      150.92     13.00 o
  12   4   4        8.40        0.00     10.17 o
  13   4   4       43.18       46.58     11.50 o
 -12   5   4       69.28       95.79     13.94 o
 -11   5   4        9.74        0.00     16.39 o
 -10   5   4      149.21      135.01     12.19 o
  -9   5   4       50.85       35.66      9.44 o
  -8   5   4       74.41       78.15      8.53 o
  -7   5   4       12.89       22.19      5.63 o
  -6   5   4      361.67      346.76     11.10 o
  -5   5   4       33.33       37.42      7.04 o
  -4   5   4      289.43      319.85     10.69 o
  -3   5   4        0.30        0.00      6.36 o
  -2   5   4       15.95       13.03      6.70 o
  -1   5   4        3.17        7.54      6.20 o
   0   5   4        0.26        0.00      5.91 o
   1   5   4      148.91      150.71      8.27 o
   2   5   4     1083.33     1103.72     27.36 o
   3   5   4      128.53      126.59     10.19 o
   4   5   4      333.42      325.88      9.57 o
   5   5   4        7.19        4.56      6.45 o
   6   5   4      265.28      256.98     11.11 o
   7   5   4      343.17      330.95     15.03 o
   8   5   4       87.22       91.91     11.36 o
   9   5   4        2.78        0.00      9.94 o
  10   5   4      121.34      133.87     13.17 o
  11   5   4       24.97       33.05     12.85 o
  12   5   4        0.57        0.00     10.63 o
 -10   6   4        0.06        0.00      8.26 o
  -9   6   4       76.36      101.54     16.52 o
  -8   6   4       10.84       11.86     14.04 o
  -7   6   4       39.97       38.26     11.54 o
  -6   6   4       96.84       90.97     19.84 o
  -5   6   4       37.65       57.95      9.03 o
  -4   6   4        1.64        4.88      8.09 o
  -3   6   4       14.74       10.72      8.01 o
  -2   6   4      155.50      124.47      9.88 o
  -1   6   4      165.14      190.74     11.07 o
   0   6   4      163.79      189.79     14.11 o
   1   6   4      176.45      165.63     10.93 o
   2   6   4       57.23       55.22      8.95 o
   3   6   4       65.70       71.55      9.53 o
   4   6   4       49.87       43.65      9.00 o
   5   6   4       26.49       26.04      9.15 o
   6   6   4       15.92       10.80      7.14 o
   7   6   4       16.82       30.33      8.82 o
   8   6   4        0.01        0.00     10.93 o
   9   6   4        8.75       17.37     10.55 o
  10   6   4       24.30       20.87     11.44 o
  -6   7   4        7.97       17.55     12.33 o
  -5   7   4        1.86        0.00     11.13 o
  -4   7   4       44.90       36.86      9.87 o
  -3   7   4       30.04       37.54     12.49 o
  -2   7   4        3.81        9.16      8.84 o
  -1   7   4       24.74       44.46     10.15 o
   0   7   4        3.67       15.08      8.99 o
   1   7   4       41.33       56.65     14.42 o
   2   7   4      547.63      578.62     18.38 o
   3   7   4       81.35       93.78     14.43 o
   4   7   4       52.36       46.60     10.26 o
   5   7   4       21.03       34.76     10.35 o
   6   7   4       16.73       19.27     14.45 o
 -16   1   5        0.08        2.54     14.38 o
 -15   1   5      288.69      292.93     20.04 o
 -14   1   5      117.42      115.59     15.56 o
 -13   1   5      219.53      211.27     16.60 o
 -12   1   5      204.41      202.10     15.38 o
 -11   1   5       76.46       58.36     11.76 o
 -10   1   5      594.62      618.85     34.92 o
  -9   1   5      322.08      338.88     12.79 o
  -8   1   5       19.31       30.48      7.18 o
  -7   1   5      900.28      936.89     18.29 o
  -6   1   5       23.27       30.82      7.26 o
  -5   1   5       96.05       65.64      6.55 o
  -4   1   5     1221.29     1197.06     18.88 o
  -3   1   5    11858.08    11337.00    133.03 o
  -2   1   5     3311.81     3070.71     36.90 o
  -1   1   5       12.60        7.90      3.95 o
   0   1   5    16208.43    15286.92    154.25 o
   1   1   5     8634.78     8272.64     75.76 o
   2   1   5     4411.76     4147.53     35.92 o
   3   1   5      114.22      118.99      4.89 o
   4   1   5     1627.17     1530.81     22.95 o
   5   1   5     2391.25     2559.91     43.68 o
   6   1   5      701.40      702.54     18.80 o
   7   1   5       13.27       22.30     10.48 o
   8   1   5      311.86      295.62     14.62 o
   9   1   5      165.35      176.20     21.22 o
  10   1   5       75.43       84.51     11.70 o
  11   1   5      145.55      136.20     23.10 o
  12   1   5     1028.55     1036.45     30.96 o
  13   1   5       13.84        7.72     12.52 o
  14   1   5       34.03       22.30     13.28 o
  15   1   5        0.28        6.31     13.61 o
  16   1   5       22.93       15.31     14.00 o
 -15   2   5       63.60       42.45     14.59 o
 -14   2   5       90.26       91.32     28.74 o
 -13   2   5      229.97      243.10     17.46 o
 -12   2   5      645.96      636.46     19.68 o
 -11   2   5       91.04      113.79     10.54 o
 -10   2   5       10.93        0.96     12.13 o
  -9   2   5       51.48       59.43      8.51 o
  -8   2   5        2.07        0.00      6.61 o
  -7   2   5        1.37       11.30      6.29 o
  -6   2   5      320.40      349.39     11.44 o
  -5   2   5     1309.15     1294.73     27.25 o
  -4   2   5      831.62      757.61     12.90 o
  -3   2   5      102.61      126.08     10.47 o
  -2   2   5       61.68       71.80      5.25 o
  -1   2   5      439.45      443.33     11.66 o
   0   2   5      712.59      704.76      9.49 o
   1   2   5      371.07      364.98     15.33 o
   2   2   5       25.65       28.38      3.08 o
   3   2   5     1867.96     1796.67     17.90 o
   4   2   5       87.91      105.92      8.34 o
   5   2   5      571.87      504.25     12.91 o
   6   2   5      505.15      460.70     13.02 o
   7   2   5      265.63      295.43     11.36 o
   8   2   5      166.95      172.42     17.47 o
   9   2   5       35.64       36.30     12.63 o
  10   2   5       23.14       19.27     10.75 o
  11   2   5       36.70       58.04     15.85 o
  12   2   5      634.77      560.76     22.60 o
  13   2   5       19.53       11.31     15.31 o
  14   2   5       71.76       64.37     19.34 o
  15   2   5       35.33       22.42     15.00 o
 -15   3   5       49.72       41.48     14.15 o
 -14   3   5        8.09        7.58     16.45 o
 -13   3   5       15.73        3.63     10.23 o
 -12   3   5       27.19       36.73     10.05 o
 -11   3   5      485.72      468.97     23.06 o
 -10   3   5       21.14        0.00      8.54 o
  -9   3   5       49.47       44.98     10.48 o
  -8   3   5      761.43      745.63     19.78 o
  -7   3   5        9.98        1.74      6.56 o
  -6   3   5      759.96      745.93     23.13 o
  -5   3   5       18.60       21.23      5.33 o
  -4   3   5      100.70      117.32      6.24 o
  -3   3   5      339.20      371.98     11.24 o
  -2   3   5        0.58        5.44      5.14 o
  -1   3   5       43.16       55.03      5.24 o
   0   3   5        4.59        5.99      4.66 o
   1   3   5      521.72      600.99     10.69 o
   2   3   5       31.98       18.58      4.08 o
   3   3   5       13.53       15.03      3.42 o
   4   3   5      709.07      883.39     11.76 o
   5   3   5       35.50       25.14      5.47 o
   6   3   5      142.17      160.24      8.18 o
   7   3   5      223.45      218.55      9.52 o
   8   3   5      126.60      137.07      8.82 o
   9   3   5        0.87        0.00      8.59 o
  10   3   5      153.30      134.53     11.98 o
  11   3   5       11.65        6.20      9.67 o
  12   3   5       34.70        9.98     12.09 o
  13   3   5       55.83       36.59     13.45 o
  14   3   5       19.09       21.04     14.42 o
 -13   4   5       20.45        2.81     10.97 o
 -12   4   5       13.04       21.98     10.28 o
 -11   4   5       14.31        2.38      9.62 o
 -10   4   5        0.74        0.00      9.24 o
  -9   4   5       37.13       54.12     10.54 o
  -8   4   5        9.67        6.86      7.94 o
  -7   4   5      126.51      140.36      9.63 o
  -6   4   5      668.68      618.74     13.51 o
  -5   4   5        0.24        2.93      4.57 o
  -4   4   5      310.04      349.19      9.99 o
  -3   4   5      296.36      334.79      9.64 o
  -2   4   5      412.97      444.37      9.32 o
  -1   4   5       49.76       61.47      6.09 o
   0   4   5       18.14       14.06      5.41 o
   1   4   5       83.93       89.86      5.69 o
   2   4   5      653.40      763.44     11.01 o
   3   4   5      179.80      211.46      5.54 o
   4   4   5        4.45        6.72      3.96 o
   5   4   5      529.30      561.43     14.78 o
   6   4   5       52.82       45.95      6.24 o
   7   4   5       18.77       25.51      7.27 o
   8   4   5        4.69        6.85      9.14 o
   9   4   5      138.12      128.17     12.09 o
  10   4   5       43.03       29.47     10.53 o
  11   4   5        4.10        9.53      9.82 o
  12   4   5       11.30        7.60     10.61 o
  13   4   5        2.37        0.00     12.52 o
 -12   5   5       39.66       29.47     13.01 o
 -11   5   5        6.49       21.54     11.93 o
 -10   5   5       37.38       25.14     10.73 o
  -9   5   5        2.78        0.00      7.25 o
  -8   5   5        1.26        3.84      6.99 o
  -7   5   5      138.64      131.28      7.20 o
  -6   5   5       26.95       25.70      6.91 o
  -5   5   5      332.30      322.48     12.24 o
  -4   5   5      437.82      432.87     12.26 o
  -3   5   5       42.70       31.48      6.79 o
  -2   5   5       17.90       16.02      6.42 o
  -1   5   5       43.23       33.06      6.59 o
   0   5   5        2.22        0.40      8.13 o
   1   5   5       56.34       59.83      7.25 o
   2   5   5      656.04      673.96     14.28 o
   3   5   5     1340.92     1330.72     24.29 o
   4   5   5       20.07       23.04      5.94 o
   5   5   5       13.34       18.62      6.05 o
   6   5   5      107.24      113.34      9.08 o
   7   5   5      286.33      255.68     13.77 o
   8   5   5      272.39      237.92     14.27 o
   9   5   5       84.34      103.88     11.93 o
  10   5   5      213.66      182.33     14.03 o
  11   5   5       11.71       17.88     10.65 o
  12   5   5        4.12        4.95     11.36 o
  -9   6   5        9.35        9.94     14.06 o
  -8   6   5        8.96        0.00     13.28 o
  -7   6   5       34.16       26.81     11.38 o
  -6   6   5       50.56       61.02     11.32 o
  -5   6   5        1.98       13.04     10.85 o
  -4   6   5       12.10       16.34      8.13 o
  -3   6   5      164.01      141.40     12.56 o
  -2   6   5       80.88      100.69      9.50 o
  -1   6   5      108.17       80.86     11.87 o
   0   6   5        1.87        9.87      8.25 o
   1   6   5      325.49      314.23     18.20 o
   2   6   5        4.04        0.00      8.17 o
   3   6   5       16.36       19.08     11.01 o
   4   6   5        1.40        1.81      8.13 o
   5   6   5       17.18        8.49      8.40 o
   6   6   5       51.97       58.58      7.96 o
   7   6   5       63.94       67.94      9.81 o
   8   6   5        4.93        6.31      9.38 o
   9   6   5       33.26       65.17     16.43 o
  -6   7   5        2.63        0.00     11.81 o
  -5   7   5        0.97        0.00     11.10 o
  -4   7   5       24.44        0.86     11.78 o
  -3   7   5        0.42        0.00      8.81 o
  -2   7   5       41.54       30.58      9.43 o
  -1   7   5      116.17      114.51     13.59 o
   0   7   5       98.53      100.03     10.79 o
   1   7   5       85.64       77.45     10.68 o
   2   7   5      172.36      175.63     12.45 o
   3   7   5        1.45        9.07      9.30 o
   4   7   5       26.43       22.78      9.75 o
   5   7   5       54.02       76.72     14.71 o
   6   7   5       43.06       50.06     13.91 o
 -16   0   6        6.27        0.00     18.80 o
 -15   0   6      305.11      375.01     31.70 o
 -14   0   6        0.84        0.00     18.27 o
 -13   0   6       16.83       25.79     16.66 o
 -12   0   6        0.26       22.03     16.66 o
 -11   0   6      221.14      176.22     19.34 o
 -10   0   6      795.99      835.45     34.92 o
  -9   0   6      272.46      272.40     20.42 o
  -8   0   6      227.19      252.52     17.73 o
  -7   0   6       85.80      111.19      9.09 o
  -6   0   6     3125.49     3234.73     52.19 o
  -5   0   6      294.39      355.84     13.43 o
  -4   0   6     2446.00     2260.07     36.59 o
  -3   0   6    17725.27    17339.19    244.93 o
  -2   0   6      651.16      655.18     13.00 o
  -1   0   6      295.71      286.41      5.94 o
   0   0   6    14092.33    13274.21    356.63 o
   1   0   6    10610.89    10073.89    102.55 o
   2   0   6      196.53      182.52      7.57 o
   3   0   6     5490.96     5246.61     77.46 o
   4   0   6      127.07      199.86     14.51 o
   5   0   6      251.22      226.19     15.58 o
   6   0   6        7.28       38.15     11.28 o
   7   0   6       23.17       52.12     12.36 o
   8   0   6      109.60      160.11     17.19 o
   9   0   6        0.56       16.66     13.97 o
  10   0   6      163.18      252.52     20.95 o
  11   0   6      181.33      208.46     23.10 o
  12   0   6     1344.07     1400.66     51.04 o
  13   0   6      446.38      418.00     29.55 o
  14   0   6      116.87       76.83     20.42 o
  15   0   6      102.37      106.38     22.03 o
  16   0   6      126.63       99.93     25.79 o
 -16   1   6        5.14        0.00     14.21 o
 -15   1   6      105.36      104.87     37.61 o
 -14   1   6      137.15      139.98     15.76 o
 -13   1   6       42.71       38.16     17.73 o
 -12   1   6      570.32      518.32     21.64 o
 -11   1   6       12.91        5.95     12.63 o
 -10   1   6      101.08      108.41      9.49 o
  -9   1   6       45.03       57.72      8.27 o
  -8   1   6      353.69      307.96     11.68 o
  -7   1   6      230.10      224.29      9.89 o
  -6   1   6      738.66      687.24     16.44 o
  -5   1   6       36.96       72.54     11.78 o
  -4   1   6     3908.59     3690.07     46.82 o
  -3   1   6     2671.52     2453.84     32.13 o
  -2   1   6    12056.82    11215.85    114.14 o
  -1   1   6     3940.05     3635.22     34.73 o
   0   1   6        0.63        0.00      4.58 o
   1   1   6      776.33      780.54      9.94 o
   2   1   6     4786.88     4600.01     39.80 o
   3   1   6      558.34      503.45      9.38 o
   4   1   6     3583.11     3516.96     49.77 o
   5   1   6      972.93     1023.86     38.68 o
   6   1   6      354.19      359.99     20.42 o
   7   1   6       10.36        5.56      7.78 o
   8   1   6      868.66      876.34     23.36 o
   9   1   6       36.17       26.41      9.79 o
  10   1   6     1839.78     1871.90     40.08 o
  11   1   6      680.85      695.08     23.74 o
  12   1   6      565.15      560.77     23.36 o
  13   1   6       34.24       57.94     14.04 o
  14   1   6       44.69       35.88     15.58 o
  15   1   6        8.38        0.00     14.21 o
  16   1   6       47.15       65.29     16.50 o
 -15   2   6      277.77      219.73     42.18 o
 -14   2   6       51.96       47.92     14.24 o
 -13   2   6        1.05        0.00      9.38 o
 -12   2   6     1141.28     1137.99     31.30 o
 -11   2   6       21.26       12.47      8.65 o
 -10   2   6      463.42      422.25     15.61 o
  -9   2   6     1699.51     1788.85     30.54 o
  -8   2   6      876.08      837.26     18.71 o
  -7   2   6        7.36        0.00      6.16 o
  -6   2   6      255.18      239.50      9.72 o
  -5   2   6      763.99      855.90     16.27 o
  -4   2   6       35.07       38.94      4.88 o
  -3   2   6      240.33      247.96      7.07 o
  -2   2   6      104.91      102.80      7.75 o
  -1   2   6     3320.34     3312.46     36.71 o
   0   2   6     1032.85      983.22     13.07 o
   1   2   6      609.90      598.72      9.48 o
   2   2   6      211.71      218.28      4.88 o
   3   2   6      539.41      611.24      9.82 o
   4   2   6     2173.13     2220.75     24.18 o
   5   2   6     1085.34     1030.56     16.57 o
   6   2   6      637.41      631.48     13.26 o
   7   2   6       75.83       76.75      7.96 o
   8   2   6     1165.74     1261.99     44.69 o
   9   2   6       33.16       12.75      9.86 o
  10   2   6        3.86        2.64     10.44 o
  11   2   6      197.67      143.25     22.57 o
  12   2   6       22.37       20.93     11.58 o
  13   2   6      207.56      233.05     17.81 o
  14   2   6       56.33       54.15     17.19 o
  15   2   6       37.52       55.82     38.15 o
 -14   3   6       25.21       13.57     11.19 o
 -13   3   6      110.25      101.24     12.07 o
 -12   3   6       93.15      105.36     11.36 o
 -11   3   6        0.22        1.25      8.97 o
 -10   3   6       30.21       25.52      8.80 o
  -9   3   6        3.59        0.00      7.87 o
  -8   3   6       31.37       23.25      7.57 o
  -7   3   6      440.78      388.77     13.20 o
  -6   3   6       49.94       37.83      6.84 o
  -5   3   6      205.88      180.10      7.55 o
  -4   3   6      140.64      172.40      5.69 o
  -3   3   6       78.92       90.51      6.82 o
  -2   3   6      643.27      622.45     21.01 o
  -1   3   6     2829.42     2752.66     29.39 o
   0   3   6     2193.79     2085.50     23.57 o
   1   3   6      219.62      241.00      7.05 o
   2   3   6      565.87      627.99      9.59 o
   3   3   6        0.37        1.91      3.17 o
   4   3   6      120.84      147.08      5.41 o
   5   3   6       25.09       22.69      4.94 o
   6   3   6      206.53      217.71      9.07 o
   7   3   6        8.79        9.26      6.45 o
   8   3   6      138.52      162.73      9.46 o
   9   3   6       74.77       88.61      8.98 o
  10   3   6      267.31      231.14     11.25 o
  11   3   6      138.40      125.85     11.78 o
  12   3   6       31.01       44.06     13.30 o
  13   3   6      162.27      149.06     17.46 o
  14   3   6        0.24        0.00     14.04 o
 -13   4   6        0.65        0.00      9.60 o
 -12   4   6       75.22       73.97     12.37 o
 -11   4   6        0.33        0.00      9.00 o
 -10   4   6        0.13       13.20      8.79 o
  -9   4   6      725.99      694.48     18.96 o
  -8   4   6      186.80      184.08     17.43 o
  -7   4   6      369.22      366.61     12.88 o
  -6   4   6      250.66      237.46      9.23 o
  -5   4   6      213.65      245.33     13.63 o
  -4   4   6      124.29      109.65      7.54 o
  -3   4   6       58.46       49.15      5.97 o
  -2   4   6       66.09       67.95      6.12 o
  -1   4   6      207.47      225.37      8.16 o
   0   4   6      185.66      196.19      7.58 o
   1   4   6        8.30       16.40      5.16 o
   2   4   6        0.91        1.24      3.91 o
   3   4   6       14.98       19.49      4.80 o
   4   4   6        0.89        3.28      3.74 o
   5   4   6      664.91      666.53     11.84 o
   6   4   6      883.84      882.45     15.17 o
   7   4   6      135.02      136.30     11.28 o
   8   4   6       54.27       69.68     10.09 o
   9   4   6      127.22      123.85     11.64 o
  10   4   6       15.87        3.90      9.67 o
  11   4   6       68.50       49.83     10.73 o
  12   4   6      214.68      211.13     18.86 o
  13   4   6       11.54        4.30     12.92 o
 -12   5   6       84.87      115.78     14.80 o
 -11   5   6       24.28       24.53     15.58 o
 -10   5   6       60.75       80.43     10.38 o
  -9   5   6       29.19       22.19      9.03 o
  -8   5   6       11.42       23.08      6.90 o
  -7   5   6        4.89        0.00      9.58 o
  -6   5   6      135.42      127.27      8.34 o
  -5   5   6      208.70      220.42      9.98 o
  -4   5   6      144.16      160.00      8.69 o
  -3   5   6       24.23       26.93      6.54 o
  -2   5   6        3.31        0.00      6.31 o
  -1   5   6       15.24       16.64      6.25 o
   0   5   6       66.09       60.29      7.20 o
   1   5   6       18.67        3.83      6.21 o
   2   5   6     1901.44     1920.58     35.48 o
   3   5   6      558.98      551.67     11.85 o
   4   5   6       24.51       27.89      6.07 o
   5   5   6        9.28        7.84      6.09 o
   6   5   6       15.60       23.78      6.95 o
   7   5   6       13.42        6.14      9.31 o
   8   5   6       50.30       59.55     16.19 o
   9   5   6      119.85      121.50     13.57 o
  10   5   6       30.93       27.23     11.13 o
  11   5   6       30.60       11.09     10.85 o
  12   5   6        7.92        6.47     11.42 o
  -9   6   6       88.63      107.34     16.90 o
  -8   6   6       38.00       42.69     23.37 o
  -7   6   6        1.02        0.00     10.96 o
  -6   6   6       14.49       18.99     10.65 o
  -5   6   6        9.41        3.91     10.39 o
  -4   6   6       16.56       16.67      9.93 o
  -3   6   6        0.50        0.00      7.56 o
  -2   6   6       10.40        1.87      7.85 o
  -1   6   6      131.75      141.11     14.14 o
   0   6   6       14.89        9.89      8.35 o
   1   6   6      102.29      104.41      9.58 o
   2   6   6      250.82      244.28     12.14 o
   3   6   6       64.19       57.28      9.11 o
   4   6   6      165.74      155.74     11.17 o
   5   6   6        8.94       18.06      8.50 o
   6   6   6       32.64       25.16      9.05 o
   7   6   6       71.98       76.61     11.48 o
   8   6   6       44.84       52.31      9.89 o
   9   6   6      173.65      193.95     15.20 o
  -6   7   6      181.43      191.01     16.17 o
  -5   7   6       16.43       19.51     11.88 o
  -4   7   6        3.54        9.09     11.50 o
  -3   7   6       11.89       38.56     12.71 o
  -2   7   6        1.52        2.03      8.85 o
  -1   7   6       61.49       72.84     10.44 o
   0   7   6      139.85      153.83     11.81 o
   1   7   6       24.81       15.75      9.30 o
   2   7   6      125.55      147.66     12.08 o
   3   7   6       71.11       82.74     10.88 o
   4   7   6       16.74        6.12      9.60 o
   5   7   6       17.91       11.42     12.00 o
 -16   1   7      104.35      108.60     16.90 o
 -15   1   7       69.82       62.13     15.04 o
 -14   1   7       64.33       57.26     14.38 o
 -13   1   7       27.92       27.12     11.96 o
 -12   1   7        5.82       13.16     11.40 o
 -11   1   7      252.81      270.06     14.39 o
 -10   1   7        4.52       12.44      8.21 o
  -9   1   7        2.95        7.90      7.11 o
  -8   1   7      224.45      235.09     10.37 o
  -7   1   7      817.75      911.25     18.27 o
  -6   1   7       48.57       48.97      8.00 o
  -5   1   7      933.35      918.34     16.61 o
  -4   1   7      679.26      598.10     18.46 o
  -3   1   7      885.28      777.75     20.47 o
  -2   1   7     4871.04     4531.48     42.89 o
  -1   1   7      654.64      657.74      9.02 o
   0   1   7       41.64       45.47      5.90 o
   1   1   7      274.21      248.83      6.66 o
   2   1   7     4376.51     4255.38     40.83 o
   3   1   7     8326.17     8305.09     86.22 o
   4   1   7     1599.87     1620.77     24.18 o
   5   1   7      272.13      255.76      9.49 o
   6   1   7      124.07      143.00     10.62 o
   7   1   7      262.42      275.53     14.24 o
   8   1   7       36.25       51.65      9.30 o
   9   1   7      242.53      215.22     14.24 o
  10   1   7      175.88      222.53     15.38 o
  11   1   7       33.97       38.35     11.76 o
  12   1   7      194.01      181.41     22.30 o
  13   1   7      236.04      218.93     17.46 o
  14   1   7        5.62        0.00     12.85 o
  15   1   7       30.63       27.85     15.00 o
  16   1   7      145.57      149.36     25.52 o
 -15   2   7      137.35      154.50     17.10 o
 -14   2   7      225.79      218.90     17.64 o
 -13   2   7      225.12      220.31     23.93 o
 -12   2   7      210.38      213.61     13.29 o
 -11   2   7     1277.40     1252.04     26.14 o
 -10   2   7      621.59      651.33     22.26 o
  -9   2   7       93.07      107.39      9.57 o
  -8   2   7       64.96       70.87      8.24 o
  -7   2   7       34.09       41.73      6.79 o
  -6   2   7       36.27       51.79      6.76 o
  -5   2   7      312.43      303.08      9.96 o
  -4   2   7      289.95      296.37     17.29 o
  -3   2   7     2119.81     2131.04     29.00 o
  -2   2   7      186.54      187.23      6.67 o
  -1   2   7      727.59      774.36     12.34 o
   0   2   7       89.57       88.50      5.06 o
   1   2   7       25.89       34.26      4.13 o
   2   2   7       71.83       94.29      4.12 o
   3   2   7     2854.31     3013.52     25.74 o
   4   2   7      115.32      146.41      5.75 o
   5   2   7      858.21      872.77     15.12 o
   6   2   7     1537.94     1522.22     25.41 o
   7   2   7      418.58      399.96     11.87 o
   8   2   7      214.07      236.70     14.04 o
   9   2   7       31.81       38.04     10.06 o
  10   2   7        3.24        0.00      9.93 o
  11   2   7      172.11      183.85     15.56 o
  12   2   7        0.04        0.00     11.02 o
  13   2   7      113.52      105.95     15.00 o
  14   2   7       94.43       64.85     15.14 o
  15   2   7       21.74       25.01     15.35 o
 -14   3   7       39.23       15.35     10.65 o
 -13   3   7        0.88       12.70      9.94 o
 -12   3   7        0.66        1.64      9.21 o
 -11   3   7      217.94      209.87     12.63 o
 -10   3   7        1.09        0.00     14.35 o
  -9   3   7      376.43      390.81     17.65 o
  -8   3   7        7.08        7.74      7.46 o
  -7   3   7        3.38        7.99      6.70 o
  -6   3   7       12.98       16.44      6.43 o
  -5   3   7       33.64       19.21      7.06 o
  -4   3   7        0.05        0.00      4.79 o
  -3   3   7       50.84       47.51      5.45 o
  -2   3   7       12.67        0.00      4.73 o
  -1   3   7      415.99      400.47      8.93 o
   0   3   7        0.92        3.99      4.43 o
   1   3   7     1475.79     1439.05     16.39 o
   2   3   7      211.48      205.39      6.93 o
   3   3   7      130.20      154.76      4.47 o
   4   3   7      633.21      644.94      9.06 o
   5   3   7       38.74       32.73      5.01 o
   6   3   7       10.17        2.77      5.86 o
   7   3   7       33.79       26.46      6.94 o
   8   3   7        5.04        0.00      6.55 o
   9   3   7      194.49      168.05     10.20 o
  10   3   7        2.22        6.16      7.58 o
  11   3   7       92.85       77.89     12.66 o
  12   3   7      214.00      180.26     13.85 o
  13   3   7       29.55        4.81     10.34 o
  14   3   7        0.18        2.92     12.69 o
 -13   4   7        5.11        0.00     10.73 o
 -12   4   7       82.91       93.81     14.11 o
 -11   4   7       50.86       64.36     10.41 o
 -10   4   7        6.45        7.08      9.25 o
  -9   4   7      600.11      603.74     24.66 o
  -8   4   7        0.71        0.00      9.52 o
  -7   4   7      432.89      452.15     15.38 o
  -6   4   7      199.47      216.87      8.95 o
  -5   4   7        0.10        1.74      5.87 o
  -4   4   7       28.31       32.07      6.23 o
  -3   4   7      147.67      134.25      6.94 o
  -2   4   7      508.64      484.84     12.66 o
  -1   4   7      296.93      311.34      9.31 o
   0   4   7      175.79      189.63      8.06 o
   1   4   7        5.85       14.71      5.22 o
   2   4   7        1.13        9.33      4.90 o
   3   4   7       83.78       86.99      6.28 o
   4   4   7      158.19      173.17      5.58 o
   5   4   7      893.67      880.10     15.17 o
   6   4   7       36.86       49.13      9.64 o
   7   4   7       30.95       27.29      8.85 o
   8   4   7       32.71       22.17      8.87 o
   9   4   7      110.34      108.72     16.25 o
  10   4   7        8.81        0.00      9.24 o
  11   4   7        7.14        5.70     10.11 o
  12   4   7       18.16       34.60     20.95 o
  13   4   7       35.92       45.01     14.62 o
 -12   5   7        8.29        0.01     11.03 o
 -11   5   7       91.95      109.79     12.83 o
 -10   5   7      160.77      189.11     18.11 o
  -9   5   7        4.68        1.87      7.46 o
  -8   5   7        6.61        0.00      6.54 o
  -7   5   7       64.07       32.50     10.96 o
  -6   5   7      303.13      298.20     14.56 o
  -5   5   7      127.13      130.21     10.12 o
  -4   5   7       23.81       14.96      8.44 o
  -3   5   7      326.45      332.35     12.54 o
  -2   5   7        0.63        0.00      5.89 o
  -1   5   7       77.85       73.58      7.35 o
   0   5   7       30.89       21.09      6.54 o
   1   5   7      210.27      221.18      9.48 o
   2   5   7      272.25      277.44      9.99 o
   3   5   7      117.67      135.63      9.41 o
   4   5   7      506.85      505.50     14.78 o
   5   5   7     1274.47     1206.61     19.44 o
   6   5   7       52.87       62.14      7.57 o
   7   5   7      252.42      244.35     12.45 o
   8   5   7       76.61       72.17     11.14 o
   9   5   7       10.24        9.63      9.91 o
  10   5   7       19.40        6.49     10.81 o
  11   5   7        4.41       18.82     11.34 o
  12   5   7        5.63        0.00     11.25 o
  -9   6   7       35.18       43.85     21.76 o
  -8   6   7       23.19       25.45     14.38 o
  -7   6   7       35.81       39.14     12.29 o
  -6   6   7        1.39        4.10     10.64 o
  -5   6   7       21.51       16.57     10.56 o
  -4   6   7        1.02        0.00      9.80 o
  -3   6   7       37.81       29.29      8.11 o
  -2   6   7       16.23       12.53      7.53 o
  -1   6   7      148.39      139.36     12.41 o
   0   6   7      174.83      170.53     18.05 o
   1   6   7       22.87       17.38      8.13 o
   2   6   7       19.46       17.34      8.48 o
   3   6   7       59.10       50.84      9.75 o
   4   6   7        8.96        2.79     11.63 o
   5   6   7       27.99       39.65      8.01 o
   6   6   7       55.89       50.58      9.72 o
   7   6   7       53.77       33.71     12.18 o
   8   6   7      221.97      197.28     14.67 o
   9   6   7        3.80       25.26     11.13 o
  -5   7   7        5.09        0.00     13.63 o
  -4   7   7       13.81       14.68     11.81 o
  -3   7   7       57.64       47.39     12.30 o
  -2   7   7        0.00        0.00     11.25 o
  -1   7   7       44.21       37.20      9.56 o
   0   7   7       11.82        6.79      8.99 o
   1   7   7        1.60        5.60      9.17 o
   2   7   7      240.68      234.41     13.34 o
   3   7   7       53.57       49.05     10.42 o
   4   7   7        0.20        0.00     11.31 o
   5   7   7       20.64        7.22     11.62 o
 -16   0   8      157.75      142.91     26.33 o
 -15   0   8       19.78       31.70     19.34 o
 -14   0   8      760.78      823.10     41.37 o
 -13   0   8       54.48       75.22     18.27 o
 -12   0   8       18.25       28.48     17.19 o
 -11   0   8       33.48       41.37     16.12 o
 -10   0   8       46.43       41.91     13.97 o
  -9   0   8      850.69      930.01     34.92 o
  -8   0   8     2274.04     2359.15     62.32 o
  -7   0   8       54.08       56.66      7.95 o
  -6   0   8      488.67      543.07     15.30 o
  -5   0   8     1230.27     1264.00     23.85 o
  -4   0   8      287.38      383.52     11.85 o
  -3   0   8      198.75      204.95      8.49 o
  -2   0   8    56883.71    52404.09   1402.00 o
  -1   0   8    36932.68    34136.59    401.18 o
   0   0   8    12143.52    11886.87    139.79 o
   1   0   8     1398.00     1294.40     18.29 o
   2   0   8     1968.32     1841.82     24.93 o
   3   0   8      226.69      233.71      9.16 o
   4   0   8      505.78      615.51     14.69 o
   5   0   8      191.50      203.09     15.04 o
   6   0   8       99.55       95.63     13.97 o
   7   0   8       14.14       26.86     11.28 o
   8   0   8      193.09      221.35     18.27 o
   9   0   8      497.67      449.16     25.25 o
  10   0   8     2985.80     2895.88     76.83 o
  11   0   8       10.84       23.10     15.04 o
  12   0   8      462.40      377.70     28.48 o
  13   0   8       83.89       74.14     20.95 o
  14   0   8       57.98       51.04     20.95 o
  15   0   8        3.88       24.71     19.34 o
  16   0   8       69.93       72.53     24.71 o
 -16   1   8      168.66      187.75     23.64 o
 -15   1   8       22.99       32.15     14.59 o
 -14   1   8       41.52       27.89     26.59 o
 -13   1   8      180.10      175.06     16.32 o
 -12   1   8        0.14        8.48     11.58 o
 -11   1   8      788.46      781.08     26.44 o
 -10   1   8       11.14       19.53      8.26 o
  -9   1   8      405.01      439.90     14.45 o
  -8   1   8     1196.53     1164.65     21.86 o
  -7   1   8       23.57       38.13      6.81 o
  -6   1   8      147.79      151.60      8.17 o
  -5   1   8      397.34      435.22     11.23 o
  -4   1   8       85.22       69.97      6.11 o
  -3   1   8     5573.56     5574.29     57.97 o
  -2   1   8     7807.93     7750.57     71.54 o
  -1   1   8     3910.88     3844.60     37.01 o
   0   1   8     6776.30     6421.86     78.16 o
   1   1   8     2359.11     2306.21     21.20 o
   2   1   8     3515.52     3513.11     31.22 o
   3   1   8     1156.61     1107.87     15.34 o
   4   1   8     3570.06     3643.62     47.34 o
   5   1   8      233.34      275.10     12.80 o
   6   1   8     1386.57     1402.16     28.67 o
   7   1   8       42.80       44.51      9.02 o
   8   1   8      193.39      195.09     12.85 o
   9   1   8      375.65      414.33     18.60 o
  10   1   8       89.46       98.15     12.47 o
  11   1   8      208.30      183.21     14.82 o
  12   1   8        1.06        0.00     10.82 o
  13   1   8      101.77      107.13     14.62 o
  14   1   8       35.48       27.95     13.28 o
  15   1   8        0.68        0.00     13.45 o
 -15   2   8      100.67       77.93     15.85 o
 -14   2   8        0.37       14.06     13.53 o
 -13   2   8        0.15        1.95      9.45 o
 -12   2   8        9.82       13.11      9.55 o
 -11   2   8      546.34      526.93     17.34 o
 -10   2   8      398.46      381.16     14.70 o
  -9   2   8      812.74      859.93     23.75 o
  -8   2   8      256.08      254.92     11.45 o
  -7   2   8       38.51       32.79      6.72 o
  -6   2   8      232.51      213.44     13.84 o
  -5   2   8      915.01      920.25     16.92 o
  -4   2   8        3.16        9.31      4.96 o
  -3   2   8      811.49      751.79     16.50 o
  -2   2   8       79.43       83.39      7.83 o
  -1   2   8     1688.66     1716.78     21.47 o
   0   2   8     3805.17     3788.93     37.66 o
   1   2   8      159.65      156.06      5.68 o
   2   2   8       78.05       77.93      4.65 o
   3   2   8      363.96      352.78      7.92 o
   4   2   8     1407.55     1459.94     17.68 o
   5   2   8      598.71      596.60     14.35 o
   6   2   8      122.61      162.90      9.62 o
   7   2   8       47.68       53.76      7.72 o
   8   2   8      217.03      221.68     11.16 o
   9   2   8      173.50      188.24     27.67 o
  10   2   8      185.64      192.83     15.00 o
  11   2   8       54.59       71.13     12.69 o
  12   2   8      322.49      311.17     18.42 o
  13   2   8        9.07       10.30     12.90 o
  14   2   8        3.84        0.00     12.90 o
  15   2   8       38.31       39.25     15.74 o
 -14   3   8        8.41        0.00     10.97 o
 -13   3   8       61.30       66.36     13.74 o
 -12   3   8        1.80        3.02      9.71 o
 -11   3   8      121.20      113.64     11.05 o
 -10   3   8        0.36        0.00      8.05 o
  -9   3   8     4190.74     4193.85     58.95 o
  -8   3   8      445.53      433.59     14.33 o
  -7   3   8       13.91       11.80      7.60 o
  -6   3   8      703.82      773.03     16.41 o
  -5   3   8      254.74      227.38      7.82 o
  -4   3   8      258.17      260.36     10.95 o
  -3   3   8     1432.33     1569.30     21.65 o
  -2   3   8        0.01        0.00      4.61 o
  -1   3   8      372.83      344.94     10.77 o
   0   3   8     2334.47     2438.16     24.54 o
   1   3   8       86.81       73.16      5.58 o
   2   3   8      160.10      153.12      6.72 o
   3   3   8        1.08        0.12      3.74 o
   4   3   8       26.66       30.73      3.66 o
   5   3   8      186.36      228.00      7.43 o
   6   3   8      103.76      118.44      9.23 o
   7   3   8      470.74      467.18     13.18 o
   8   3   8       53.27       33.86      7.31 o
   9   3   8        7.56        0.21     10.55 o
  10   3   8        4.34       10.46      8.79 o
  11   3   8      115.44       91.95     11.35 o
  12   3   8        9.36       17.55     10.21 o
  13   3   8       85.04       93.92     15.00 o
  14   3   8       49.28       32.67     14.24 o
 -13   4   8        5.63       11.35     10.23 o
 -12   4   8       20.58       14.40     10.25 o
 -11   4   8      160.00      204.69     13.18 o
 -10   4   8        4.29        0.00      8.45 o
  -9   4   8      151.33      169.02     13.63 o
  -8   4   8     2425.30     2448.51     77.71 o
  -7   4   8     1510.47     1570.29     42.77 o
  -6   4   8       20.78       22.40      6.32 o
  -5   4   8       13.09        6.36      6.02 o
  -4   4   8       60.76       59.59      6.70 o
  -3   4   8      209.48      225.17      9.17 o
  -2   4   8       32.94       57.30      6.12 o
  -1   4   8      145.57      173.88      7.32 o
   0   4   8      556.89      566.46     11.56 o
   1   4   8       25.22       27.85      5.04 o
   2   4   8      322.59      317.21      8.54 o
   3   4   8       29.02       24.29      5.58 o
   4   4   8        4.42        3.63      6.27 o
   5   4   8        6.36        0.00      5.55 o
   6   4   8       18.06       20.75      7.60 o
   7   4   8      225.65      209.33     12.87 o
   8   4   8      618.01      564.55     30.36 o
   9   4   8       92.26       80.52     11.35 o
  10   4   8       37.77       29.44     11.75 o
  11   4   8        0.08        0.00      9.72 o
  12   4   8       24.52        0.00     12.52 o
  13   4   8        1.42        0.00     13.28 o
 -12   5   8       74.58      105.96     11.79 o
 -11   5   8      205.67      264.03     13.74 o
 -10   5   8       63.41       70.87     11.39 o
  -9   5   8       17.90       24.71      6.94 o
  -8   5   8        7.64       11.82     12.72 o
  -7   5   8        0.03        9.37     12.72 o
  -6   5   8      322.73      279.27     12.89 o
  -5   5   8      441.15      429.48     12.04 o
  -4   5   8      341.52      355.78     10.87 o
  -3   5   8        6.10       11.13      6.36 o
  -2   5   8       35.42       16.60      6.34 o
  -1   5   8      408.12      427.50     11.75 o
   0   5   8      403.78      381.89     12.15 o
   1   5   8       40.96       34.16      6.81 o
   2   5   8      309.15      323.30     18.36 o
   3   5   8       34.11       36.31      6.22 o
   4   5   8      479.28      440.97     11.19 o
   5   5   8      197.05      216.78      9.53 o
   6   5   8       49.03       50.55      7.34 o
   7   5   8       55.98       50.59      9.15 o
   8   5   8       19.73       19.54      9.16 o
   9   5   8       67.62       81.53     11.36 o
  10   5   8        2.80        0.00     10.16 o
  11   5   8       26.29       44.39     18.41 o
  -9   6   8       15.69       35.85     24.45 o
  -8   6   8      117.07      161.65     17.84 o
  -7   6   8       18.21       26.99     11.35 o
  -6   6   8      101.76      100.40     13.43 o
  -5   6   8       88.88       84.24     11.89 o
  -4   6   8       49.87       52.58     11.41 o
  -3   6   8       50.06       28.45     11.77 o
  -2   6   8       29.34       27.86      7.98 o
  -1   6   8        0.02        8.43      7.82 o
   0   6   8      291.82      285.65     12.41 o
   1   6   8       62.33       47.86      8.94 o
   2   6   8       14.75        8.85      8.02 o
   3   6   8       18.02       26.99      9.31 o
   4   6   8       26.59       25.35      8.85 o
   5   6   8       45.29       38.48      9.10 o
   6   6   8        8.23       22.10      9.26 o
   7   6   8       37.42       27.06      9.54 o
   8   6   8        6.11        1.28     10.88 o
   9   6   8      219.32      243.31     15.98 o
  -5   7   8        4.78        0.00     11.76 o
  -4   7   8       32.60       50.64     12.69 o
  -3   7   8        4.72        0.00     11.84 o
  -2   7   8        1.75        0.00     12.43 o
  -1   7   8        4.60        0.00     12.30 o
   0   7   8        1.32        6.59      9.07 o
   1   7   8       44.48       55.15     10.18 o
   2   7   8       26.87       37.98     11.04 o
   3   7   8       14.91        3.71      9.74 o
   4   7   8        0.32        0.00     11.29 o
   5   7   8       39.81       56.13     12.20 o
 -15   1   9      121.27      109.28     39.49 o
 -14   1   9       23.81       18.17     13.07 o
 -13   1   9      495.06      509.34     22.60 o
 -12   1   9       32.29       23.06     11.38 o
 -11   1   9      145.08      167.31     11.56 o
 -10   1   9      319.34      317.26     15.01 o
  -9   1   9        2.47        0.00      8.28 o
  -8   1   9      355.50      353.09     21.50 o
  -7   1   9      748.25      761.90     16.20 o
  -6   1   9       95.85      116.82      7.41 o
  -5   1   9     2579.14     2666.39     36.46 o
  -4   1   9        0.37        0.00      4.89 o
  -3   1   9       39.08       45.41      4.37 o
  -2   1   9        2.76        1.82      3.13 o
  -1   1   9       34.74       36.94      4.58 o
   0   1   9     5053.21     4917.82     64.63 o
   1   1   9        2.24        3.21      2.52 o
   2   1   9      574.57      563.22      7.81 o
   3   1   9     1105.27     1061.13     13.62 o
   4   1   9       28.65       32.02      6.35 o
   5   1   9     2865.98     2956.67     40.20 o
   6   1   9     1226.85     1284.34     21.89 o
   7   1   9        2.22        0.00      6.01 o
   8   1   9       15.46       38.70     10.06 o
   9   1   9        3.56        1.76      9.47 o
  10   1   9       51.70       27.98     11.20 o
  11   1   9      428.83      442.19     20.64 o
  12   1   9        2.77       12.50     12.89 o
  13   1   9        9.79        2.25     12.47 o
  14   1   9       63.71       37.26     21.22 o
  15   1   9       13.61        0.00     14.24 o
 -15   2   9        8.03        0.00     13.70 o
 -14   2   9       85.79       85.97     15.00 o
 -13   2   9        5.91        5.11      9.73 o
 -12   2   9      482.27      472.04     20.95 o
 -11   2   9      390.48      348.43     14.45 o
 -10   2   9      841.98      865.08     20.84 o
  -9   2   9      336.09      335.70     13.50 o
  -8   2   9      132.33      128.34      9.61 o
  -7   2   9       17.11       15.73      6.40 o
  -6   2   9        4.28        0.00      5.58 o
  -5   2   9      160.73      194.29     14.64 o
  -4   2   9     4514.86     4676.83     58.93 o
  -3   2   9      812.57      773.50     17.29 o
  -2   2   9       39.37       29.07      4.05 o
  -1   2   9      408.62      421.09      9.52 o
   0   2   9      315.38      344.48      9.33 o
   1   2   9       85.47       82.97      6.05 o
   2   2   9      707.39      832.73     13.27 o
   3   2   9     6218.26     6118.20     49.03 o
   4   2   9      813.79      805.73     12.02 o
   5   2   9       66.95       86.32      5.80 o
   6   2   9       16.93        6.06      9.28 o
   7   2   9      238.30      243.37     11.53 o
   8   2   9       14.34       22.12      7.39 o
   9   2   9       70.31       59.29      8.95 o
  10   2   9        1.26        0.00      8.29 o
  11   2   9       16.57        8.32     10.82 o
  12   2   9      218.68      184.92     15.76 o
  13   2   9       80.28      136.38     16.70 o
  14   2   9       15.69        0.00     23.91 o
  15   2   9        8.39        5.62     14.53 o
 -14   3   9       61.56       60.76     11.99 o
 -13   3   9       36.01       52.07     11.36 o
 -12   3   9       48.66       51.36     10.20 o
 -11   3   9       82.96       98.49     14.98 o
 -10   3   9      160.99      149.47     11.27 o
  -9   3   9       10.53       20.85     14.71 o
  -8   3   9     2003.46     1975.54     32.24 o
  -7   3   9      154.29      170.30     10.26 o
  -6   3   9      222.90      207.34      9.28 o
  -5   3   9      786.27      749.79     13.56 o
  -4   3   9      285.20      301.76      8.85 o
  -3   3   9      809.38      850.28     14.89 o
  -2   3   9       90.04       92.23      6.11 o
  -1   3   9       93.29      129.21      6.64 o
   0   3   9       34.69       39.23      5.37 o
   1   3   9      198.19      188.57      6.08 o
   2   3   9      166.41      181.09      7.74 o
   3   3   9      108.06      116.06      5.11 o
   4   3   9      308.57      297.19      6.26 o
   5   3   9       77.60       80.41      5.22 o
   6   3   9      611.36      646.37     15.99 o
   7   3   9        0.38        2.29      6.49 o
   8   3   9       62.38       78.63      8.23 o
   9   3   9       87.06       94.10     10.66 o
  10   3   9        7.24        7.07     12.68 o
  11   3   9       57.28       51.81     10.21 o
  12   3   9        3.52        6.04     12.14 o
  13   3   9       23.76       16.68     13.07 o
  14   3   9       64.33       66.23     24.45 o
 -13   4   9      107.66      117.37     12.80 o
 -12   4   9        1.65       21.94      9.91 o
 -11   4   9      355.21      360.09     17.95 o
 -10   4   9      219.57      216.47     19.11 o
  -9   4   9      266.48      283.31     12.77 o
  -8   4   9      100.27      105.03      8.74 o
  -7   4   9      462.68      480.51     12.72 o
  -6   4   9        7.64       11.52      5.96 o
  -5   4   9      726.08      698.79     14.69 o
  -4   4   9        2.54        7.31      5.76 o
  -3   4   9       52.53       49.93      6.37 o
  -2   4   9        4.15        5.85      5.28 o
  -1   4   9      182.77      187.74      7.65 o
   0   4   9       27.92       37.16      5.65 o
   1   4   9      136.56      163.09      6.70 o
   2   4   9        0.01        1.61      4.89 o
   3   4   9      296.91      312.10      9.37 o
   4   4   9       39.05       34.57      5.91 o
   5   4   9      310.40      285.11      7.35 o
   6   4   9     1070.82      962.61     21.56 o
   7   4   9      480.03      478.97     27.84 o
   8   4   9       45.48       58.04     12.41 o
   9   4   9       55.89       62.70     15.11 o
  10   4   9       50.52       54.80     10.74 o
  11   4   9        0.32        1.47     12.52 o
  12   4   9       85.82       70.11     15.00 o
  13   4   9        8.38       13.75     24.98 o
 -11   5   9       21.60       21.19      8.76 o
 -10   5   9       27.00       47.19      9.98 o
  -9   5   9        0.20        0.00     13.48 o
  -8   5   9        8.10        7.33     12.72 o
  -7   5   9       15.11        8.68     24.45 o
  -6   5   9        0.49       15.36     10.13 o
  -5   5   9       76.73      105.18      9.76 o
  -4   5   9      178.55      176.05      8.63 o
  -3   5   9      154.70      153.40     13.35 o
  -2   5   9        0.54        7.98      5.97 o
  -1   5   9        3.35        0.00      6.32 o
   0   5   9        0.74        3.15      6.15 o
   1   5   9      113.07      115.64      8.29 o
   2   5   9      271.73      289.30     10.16 o
   3   5   9       41.36       38.04      6.55 o
   4   5   9      434.67      452.38     11.97 o
   5   5   9      226.96      245.14      9.86 o
   6   5   9       14.32        7.00      8.20 o
   7   5   9      226.88      222.31     12.56 o
   8   5   9       72.31       62.46      9.91 o
   9   5   9       15.36        7.13      9.00 o
  10   5   9        4.90        0.00     10.36 o
  11   5   9        8.18        6.97     10.91 o
  -9   6   9      120.70      109.02     17.81 o
  -8   6   9      145.97      125.38     33.04 o
  -7   6   9       50.33       51.37     12.09 o
  -6   6   9      172.45      182.41     14.57 o
  -5   6   9        5.41        0.00     11.81 o
  -4   6   9        0.23        0.00      9.81 o
  -3   6   9        0.37       11.39     10.36 o
  -2   6   9      198.06      176.27     15.33 o
  -1   6   9       87.97       83.87     11.79 o
   0   6   9      383.20      398.47     14.14 o
   1   6   9      136.24      142.65     11.86 o
   2   6   9       59.69       63.79      9.16 o
   3   6   9        5.33        2.76      8.16 o
   4   6   9       30.99       17.10      8.62 o
   5   6   9        5.27       10.44      8.58 o
   6   6   9        1.99        3.56     11.53 o
   7   6   9        8.83        7.99      9.48 o
   8   6   9      129.14      100.79     12.88 o
   9   6   9       35.03       35.91     11.94 o
  -5   7   9       17.76       24.51     12.61 o
  -4   7   9       48.31       39.71     13.19 o
  -3   7   9        4.62        0.00     11.57 o
  -2   7   9        8.33        2.42     11.16 o
  -1   7   9        3.84       11.41     11.68 o
   0   7   9      296.25      280.49     13.70 o
   1   7   9        3.54        0.00      8.85 o
   2   7   9        1.11        6.93      8.89 o
   3   7   9        3.99        0.00     10.82 o
   4   7   9        0.13        0.00     11.06 o
   5   7   9        4.31       23.29     11.99 o
 -15   0  10      431.79      419.07     33.31 o
 -14   0  10     1079.94     1064.87     45.67 o
 -13   0  10      507.49      554.46     32.24 o
 -12   0  10        0.03       29.55     15.04 o
 -11   0  10     1235.40     1188.98     42.44 o
 -10   0  10     1299.64     1249.69     43.52 o
  -9   0  10      162.10      129.48     17.19 o
  -8   0  10       72.51       78.35     10.48 o
  -7   0  10     3324.19     3478.47     56.89 o
  -6   0  10        0.30       14.03      6.71 o
  -5   0  10     4286.82     4796.78     94.29 o
  -4   0  10      318.01      390.39     17.73 o
  -3   0  10       95.10       80.37      6.58 o
  -2   0  10     1049.25      955.58     24.98 o
  -1   0  10       47.67       56.79      7.79 o
   0   0  10     2703.01     2652.10     47.01 o
   1   0  10       63.02       73.72      7.62 o
   2   0  10        0.03        0.00      4.50 o
   3   0  10        1.09        0.00      4.89 o
   4   0  10     3534.71     3411.34     53.47 o
   5   0  10        6.62       27.25      6.72 o
   6   0  10     1130.00     1067.40     30.36 o
   7   0  10      242.31      296.57     19.88 o
   8   0  10      194.18      200.40     18.80 o
   9   0  10     2947.61     2888.36     75.22 o
  10   0  10      876.49      888.11     37.61 o
  11   0  10      255.34      249.29     23.10 o
  13   0  10      273.24      286.90     27.94 o
  14   0  10        0.37        8.06     19.34 o
  15   0  10       94.38       91.87     24.18 o
 -15   1  10       18.88       15.23     13.48 o
 -14   1  10      216.37      235.01     32.77 o
 -13   1  10       44.68       36.13     12.52 o
 -12   1  10        0.71        2.77     11.38 o
 -11   1  10      108.57      105.04     10.23 o
 -10   1  10      466.72      460.53     15.40 o
  -9   1  10        6.47        8.66      7.29 o
  -8   1  10        5.60       15.06      6.69 o
  -7   1  10       30.80       35.32      7.25 o
  -6   1  10      477.43      479.48     13.49 o
  -5   1  10      218.42      267.31     17.67 o
  -4   1  10        0.74        9.60      5.25 o
  -3   1  10     3086.07     2923.59     32.53 o
  -2   1  10     1025.71     1149.17     14.63 o
  -1   1  10       55.29       64.89      5.04 o
   0   1  10       58.40       76.46      4.76 o
   1   1  10      424.44      421.24      6.28 o
   2   1  10     1154.42     1106.35     12.09 o
   3   1  10     2191.21     2051.83     24.34 o
   4   1  10      457.53      495.01     12.18 o
   5   1  10        1.48       10.08      4.89 o
   6   1  10      151.05      199.86      9.18 o
   7   1  10        0.01        1.66      6.24 o
   8   1  10      706.90      653.07     18.43 o
   9   1  10        0.05        0.00      9.30 o
  10   1  10      275.77      263.10     16.12 o
  11   1  10       64.14       71.02     14.77 o
  12   1  10        9.45       22.70     12.47 o
  13   1  10       76.06       87.78     14.62 o
  14   1  10       86.78       72.18     15.38 o
  15   1  10      173.28      176.74     21.22 o
 -15   2  10        1.20        6.61     13.07 o
 -14   2  10       48.33       61.72     12.68 o
 -13   2  10       12.90        6.41     13.31 o
 -12   2  10      168.90      186.88     13.04 o
 -11   2  10       42.80       36.15     13.26 o
 -10   2  10        2.59       14.81      8.30 o
  -9   2  10      469.09      461.22     15.21 o
  -8   2  10     1287.45     1214.96     22.96 o
  -7   2  10      145.28      181.31      9.62 o
  -6   2  10       60.71       51.10      6.63 o
  -5   2  10      279.81      296.59      9.83 o
  -4   2  10       44.02       70.50      4.09 o
  -3   2  10     4937.53     4646.19     60.06 o
  -2   2  10     2381.71     2621.07     30.52 o
  -1   2  10       78.29       83.65      6.75 o
   0   2  10      758.57      705.65     12.50 o
   1   2  10      126.85      141.93      7.08 o
   2   2  10        4.51        0.00      3.83 o
   3   2  10        0.43        0.00      2.25 o
   4   2  10     3200.40     3477.69     32.66 o
   5   2  10       40.68       42.02      5.28 o
   6   2  10       63.90       63.03      9.08 o
   7   2  10      181.54      174.49      9.80 o
   8   2  10       90.96       78.90      8.93 o
   9   2  10       38.63       33.79      8.76 o
  10   2  10      264.20      260.14     12.70 o
  11   2  10      110.21      111.00     11.10 o
  12   2  10       18.46       31.69      9.63 o
  13   2  10        1.23        0.00      9.71 o
  14   2  10        1.24        3.89     10.09 o
  15   2  10        0.02        0.00     10.74 o
 -14   3  10        4.21        0.00     10.43 o
 -13   3  10        1.07        0.00      9.54 o
 -12   3  10       13.69       13.34     14.33 o
 -11   3  10        1.33        3.14      9.01 o
 -10   3  10      422.85      408.98     32.52 o
  -9   3  10        7.64        9.46      7.93 o
  -8   3  10     2170.05     2240.24     35.31 o
  -7   3  10     1891.28     1872.87     30.11 o
  -6   3  10      343.64      338.43     13.69 o
  -5   3  10       29.16       29.50      6.35 o
  -4   3  10       58.09       69.31      5.58 o
  -3   3  10     3162.57     3262.26     38.14 o
  -2   3  10       13.06       14.94      4.98 o
  -1   3  10       43.59       45.81      5.43 o
   0   3  10       15.74       15.58      4.33 o
   1   3  10       87.01      119.13      5.95 o
   2   3  10       51.67       52.19      5.16 o
   3   3  10       36.96       43.68      5.98 o
   4   3  10       28.72       40.16      3.75 o
   5   3  10      449.68      439.37      8.93 o
   6   3  10       14.08        6.39      6.33 o
   7   3  10      750.52      704.94     22.19 o
   8   3  10      285.32      259.80     11.00 o
   9   3  10       36.43       10.80      9.38 o
  10   3  10       99.77       85.54     10.63 o
  11   3  10       69.81       53.78     13.68 o
  12   3  10      104.57      124.54     15.94 o
  13   3  10       98.49       72.63     14.62 o
  14   3  10        9.92        1.35     13.45 o
 -13   4  10       13.50       12.15     10.42 o
 -12   4  10        7.02        8.04     10.03 o
 -11   4  10      321.43      319.87     15.75 o
 -10   4  10      143.56      143.53     10.82 o
  -9   4  10        0.14        0.00      7.55 o
  -8   4  10       29.25       31.53     15.79 o
  -7   4  10       26.85       38.47     21.76 o
  -6   4  10      402.39      408.47     16.81 o
  -5   4  10      279.09      286.76     11.55 o
  -4   4  10      312.64      320.63     10.13 o
  -3   4  10       45.69       55.93      6.84 o
  -2   4  10     1040.02     1085.82     16.50 o
  -1   4  10      148.83      145.23      9.69 o
   0   4  10       13.35        4.27      5.03 o
   1   4  10      688.92      703.61     11.90 o
   2   4  10      111.43      119.61      6.21 o
   3   4  10      154.24      164.38      7.74 o
   4   4  10      392.65      386.81     10.34 o
   5   4  10      149.30      146.27      7.51 o
   6   4  10       71.20       75.83      8.95 o
   7   4  10       88.94       67.17     11.40 o
   8   4  10      218.55      202.46     22.27 o
   9   4  10        0.80        0.00      8.97 o
  10   4  10       27.20       22.85     10.95 o
  11   4  10        4.28        0.00     13.07 o
  12   4  10        2.36       16.11     13.48 o
  13   4  10        0.64        1.34     13.86 o
 -11   5  10       77.63       74.87      9.09 o
 -10   5  10       67.98       43.22     25.79 o
  -9   5  10       27.40       30.62     13.48 o
  -8   5  10       69.16       72.40     14.44 o
  -7   5  10       81.40       94.15     22.57 o
  -6   5  10       86.67       88.53     12.09 o
  -5   5  10       37.99       26.58      8.72 o
  -4   5  10      339.81      301.46     14.90 o
  -3   5  10      131.81      148.25      8.31 o
  -2   5  10       21.65       20.35      6.41 o
  -1   5  10       45.18       52.09      7.06 o
   0   5  10      168.71      157.84      8.51 o
   1   5  10        1.60        5.04      6.22 o
   2   5  10        0.87        0.00      8.85 o
   3   5  10      199.55      187.94      9.61 o
   4   5  10       97.28      102.32      7.39 o
   5   5  10      274.91      316.36     10.95 o
   6   5  10       68.83       84.31     20.93 o
   7   5  10       59.31       73.00     10.00 o
   8   5  10        5.47        0.00      8.56 o
   9   5  10       38.00       36.03     14.97 o
  10   5  10       11.57        0.00     10.74 o
  11   5  10       19.37        5.87     11.44 o
  -9   6  10       33.68       33.31     22.03 o
  -8   6  10        0.57        4.91     13.83 o
  -7   6  10       35.96       37.62     12.60 o
  -6   6  10       17.81       34.60     19.81 o
  -5   6  10       96.66       82.48     13.86 o
  -4   6  10      396.20      374.18     20.19 o
  -3   6  10       29.35       23.18     13.02 o
  -2   6  10       23.03       37.93     12.61 o
  -1   6  10      590.26      590.37     16.42 o
   0   6  10      555.45      555.43     16.55 o
   1   6  10      106.82       94.09      9.91 o
   2   6  10       37.14       27.42      8.71 o
   3   6  10      151.34      135.86     10.48 o
   4   6  10       30.69       15.04     13.80 o
   5   6  10       15.57       13.97      8.53 o
   6   6  10      131.81      153.86     14.95 o
   7   6  10        2.65        0.00      9.28 o
   8   6  10        0.09        9.60     11.36 o
   9   6  10       44.07       64.50     12.74 o
  -4   7  10       68.19       83.43     13.19 o
  -3   7  10        3.36        9.07     11.65 o
  -2   7  10       12.95       13.21     16.03 o
  -1   7  10      106.22      135.69     14.42 o
   0   7  10       22.46       17.76     13.30 o
   1   7  10       62.72       43.26     11.64 o
   2   7  10       53.78       56.64     10.04 o
   3   7  10        0.21        0.00     10.50 o
   4   7  10        0.06        0.00     10.25 o
 -15   1  11       71.56       81.61     15.20 o
 -14   1  11       53.21       60.33     14.24 o
 -13   1  11        1.04        0.00     11.55 o
 -12   1  11     1271.17     1319.39     54.29 o
 -11   1  11       14.89        5.07      8.61 o
 -10   1  11       37.37       39.48      8.54 o
  -9   1  11        7.95       12.72      7.23 o
  -8   1  11       26.30       21.44      7.08 o
  -7   1  11       88.77      118.44      8.16 o
  -6   1  11      378.88      394.62     11.40 o
  -5   1  11       88.57      127.03      7.24 o
  -4   1  11      492.42      640.73     13.14 o
  -3   1  11    10267.94    10813.32    110.71 o
  -2   1  11      209.15      171.59      5.37 o
  -1   1  11     4166.81     4114.43     33.56 o
   0   1  11      722.15      749.98      9.95 o
   1   1  11      594.55      564.11      8.09 o
   2   1  11      802.40      750.07      9.60 o
   3   1  11      132.48      120.39      4.81 o
   4   1  11      492.57      504.54     15.84 o
   5   1  11     2282.29     2504.51     35.43 o
   6   1  11       29.38       45.17      4.26 o
   7   1  11      430.33      434.18     13.32 o
   8   1  11      466.63      440.07     13.87 o
   9   1  11      412.24      381.12     13.33 o
  10   1  11        9.98       19.37      8.60 o
  11   1  11        9.66       27.23     12.34 o
  12   1  11      127.54      108.27     15.38 o
  13   1  11       67.24       46.36     14.00 o
  14   1  11       42.26       51.00     15.18 o
  15   1  11       49.02       65.36     16.12 o
 -15   2  11      122.13      118.62     16.06 o
 -14   2  11       15.55       30.78     11.17 o
 -13   2  11       56.95       60.75     13.03 o
 -12   2  11      104.95      108.55     11.19 o
 -11   2  11       83.35       83.32     11.15 o
 -10   2  11      731.38      737.42     57.69 o
  -9   2  11      228.61      232.69     11.77 o
  -8   2  11        3.72        0.00      6.66 o
  -7   2  11        3.88       14.15      6.56 o
  -6   2  11       54.13       48.81      8.72 o
  -5   2  11       52.02       72.13      6.24 o
  -4   2  11     2330.23     2197.98     25.72 o
  -3   2  11     2268.27     2490.96     35.85 o
  -2   2  11     3176.01     3317.46     45.06 o
  -1   2  11       67.27       81.86      7.60 o
   0   2  11      797.56      785.77     13.03 o
   1   2  11     1265.55     1304.90     18.60 o
   2   2  11      593.16      627.16     13.65 o
   3   2  11       87.87      111.47      4.05 o
   4   2  11        0.13        0.00      5.35 o
   5   2  11        6.58       27.08      4.84 o
   6   2  11        4.59        0.00      6.37 o
   7   2  11      919.93      905.68     19.48 o
   8   2  11      202.79      195.94     11.23 o
   9   2  11       18.63       12.47      8.11 o
  10   2  11       47.13       61.16      9.58 o
  11   2  11      376.02      350.49     14.87 o
  12   2  11        3.27       13.38     11.01 o
  13   2  11       27.90       26.48     10.75 o
  14   2  11        4.21        0.00     10.11 o
  15   2  11       19.07       12.29     18.35 o
 -14   3  11       29.75       14.20     11.17 o
 -13   3  11        0.62        0.00     10.75 o
 -12   3  11       30.62       21.72     12.34 o
 -11   3  11       80.98       92.72     10.51 o
 -10   3  11      806.24      862.27     21.11 o
  -9   3  11      309.83      309.29     16.30 o
  -8   3  11        9.70        7.46      7.22 o
  -7   3  11     1638.27     1686.60     28.85 o
  -6   3  11      313.36      303.92      7.52 o
  -5   3  11      115.63      128.07      6.86 o
  -4   3  11      651.47      697.05     12.80 o
  -3   3  11      348.95      369.04      9.19 o
  -2   3  11       72.85       95.57      5.93 o
  -1   3  11      191.22      212.56      7.91 o
   0   3  11       65.02       78.99      5.53 o
   1   3  11      509.01      541.62     10.34 o
   2   3  11     1940.94     1923.54     22.71 o
   3   3  11      115.82      118.54      5.88 o
   4   3  11      321.95      343.95      9.47 o
   5   3  11      122.25      109.79      6.06 o
   6   3  11       14.20       14.59      5.62 o
   7   3  11        1.15        7.91      6.50 o
   8   3  11       34.05       16.29      8.41 o
   9   3  11        0.00       10.73     11.00 o
  10   3  11       54.97       54.03     12.16 o
  11   3  11       67.94       43.87     12.90 o
  12   3  11        2.05        0.00     11.58 o
  13   3  11       52.90       50.58     14.80 o
  14   3  11        6.84        8.91     13.29 o
 -13   4  11        3.26        2.91     10.49 o
 -12   4  11        9.35       15.59      9.77 o
 -11   4  11       49.24       47.42     10.12 o
 -10   4  11      113.59      136.05     10.56 o
  -9   4  11      185.77      201.54     10.73 o
  -8   4  11      131.04      129.78     10.45 o
  -7   4  11      553.36      579.03     23.16 o
  -6   4  11       59.14       57.00     21.76 o
  -5   4  11      349.75      401.94     29.01 o
  -4   4  11       87.23       75.60      7.06 o
  -3   4  11       25.49       29.91      6.38 o
  -2   4  11       35.20       35.32      6.33 o
  -1   4  11        2.98        0.00      5.03 o
   0   4  11        6.24        5.44      5.08 o
   1   4  11        1.21        5.67      4.73 o
   2   4  11        7.48       14.42      5.04 o
   3   4  11     1275.24     1223.57     18.94 o
   4   4  11     1347.62     1313.29     27.69 o
   5   4  11       37.34       44.62      6.22 o
   6   4  11      144.87      134.95      9.95 o
   7   4  11        0.06        0.00      8.03 o
   8   4  11        0.15        0.00      7.85 o
   9   4  11       28.35       23.15      9.89 o
  10   4  11        0.73        0.00     17.73 o
  11   4  11        5.13        0.00     12.52 o
  12   4  11        0.08       13.63     15.31 o
  13   4  11        5.19        0.00     14.04 o
 -11   5  11      131.79      134.12     18.98 o
 -10   5  11       16.44        8.00     14.00 o
  -9   5  11      135.97      166.54     21.76 o
  -8   5  11        0.97        0.05     15.31 o
  -7   5  11        9.20        9.33     21.22 o
  -6   5  11      170.17      179.56     13.83 o
  -5   5  11       69.85       74.07     22.14 o
  -4   5  11      152.13      130.02     10.78 o
  -3   5  11      312.86      323.03     12.50 o
  -2   5  11      468.05      487.66     12.48 o
  -1   5  11      160.02      146.97      8.29 o
   0   5  11       43.12       59.02      7.53 o
   1   5  11       31.10       31.89      6.61 o
   2   5  11       37.22       45.92      6.53 o
   3   5  11       47.73       81.06      9.05 o
   4   5  11       90.27       81.18      8.22 o
   5   5  11      103.12      101.70      9.80 o
   6   5  11      261.19      265.08     16.75 o
   7   5  11      105.18       87.82     10.34 o
   8   5  11       20.61       15.14      9.24 o
   9   5  11        1.92        6.45      9.26 o
  10   5  11       11.01        0.11     11.01 o
  11   5  11       24.52       37.64     28.74 o
  -9   6  11       32.53       32.73     30.09 o
  -8   6  11       39.23       45.77     25.79 o
  -7   6  11        2.99       21.45     14.04 o
  -6   6  11      110.30       79.00     13.02 o
  -5   6  11       17.80        6.25     21.99 o
  -4   6  11       51.74       37.69     11.57 o
  -3   6  11        0.00        0.00     10.32 o
  -2   6  11       91.60       82.86     12.44 o
  -1   6  11       72.45       77.32     12.65 o
   0   6  11       87.21       98.22      9.74 o
   1   6  11       88.91      109.15     12.59 o
   2   6  11       30.25       37.29     12.11 o
   3   6  11       33.63       30.17      8.57 o
   4   6  11        7.72        6.30      8.51 o
   5   6  11       17.79       16.34      8.89 o
   6   6  11        1.96        0.00      8.51 o
   7   6  11      179.82      193.98     13.01 o
   8   6  11        7.97       18.62     11.44 o
   9   6  11       58.01       72.79     27.29 o
  -4   7  11       27.89       21.49     12.67 o
  -3   7  11       29.11       44.10     12.98 o
  -2   7  11       59.47       52.84     12.71 o
  -1   7  11        1.12        0.00     11.04 o
   0   7  11        6.86       12.66     11.94 o
   1   7  11       18.25       19.89     15.07 o
   2   7  11        0.52        0.00     10.43 o
   3   7  11       25.45       18.82     11.20 o
   4   7  11        0.27        7.87     11.22 o
 -15   0  12       99.31      113.36     24.71 o
 -14   0  12        0.79        0.00     17.73 o
 -13   0  12       77.21       78.98     19.88 o
 -12   0  12      159.14      151.51     21.49 o
 -11   0  12       17.28        1.61     13.43 o
 -10   0  12       87.25       89.72     15.58 o
  -9   0  12      243.36      268.63     14.24 o
  -8   0  12        3.84       14.36      7.78 o
  -7   0  12     1244.65     1367.45     27.61 o
  -6   0  12     2694.74     3078.00     50.21 o
  -5   0  12       30.16       42.01     12.89 o
  -4   0  12     6173.14     6569.62    211.68 o
  -3   0  12      920.33      890.36     23.37 o
  -2   0  12       20.79       32.11      6.04 o
  -1   0  12      346.58      351.89     11.76 o
   0   0  12      546.41      451.36     15.04 o
   1   0  12     2136.45     2073.19     28.21 o
   2   0  12     1125.21     1237.46     18.98 o
   3   0  12     5510.20     5612.82     68.92 o
   4   0  12      589.48      645.45     15.62 o
   5   0  12      870.96      801.64     25.25 o
   6   0  12      258.36      254.99     10.71 o
   7   0  12     1010.25     1085.91     23.49 o
   8   0  12     1436.60     1464.10     29.52 o
   9   0  12      198.28      200.27     11.72 o
  10   0  12     2657.10     2639.60     74.14 o
  11   0  12       21.79       32.24     16.12 o
  12   0  12      741.19      811.81     40.30 o
  13   0  12       23.24        0.00     17.73 o
  14   0  12       99.60       78.98     21.49 o
  15   0  12       72.76       88.11     23.10 o
 -15   1  12      218.71      211.31     21.22 o
 -14   1  12      163.87      179.19     23.91 o
 -13   1  12       46.71       22.87     12.34 o
 -12   1  12       18.05        6.20      8.79 o
 -11   1  12      436.35      490.83     16.53 o
 -10   1  12        3.46        0.00      7.54 o
  -9   1  12      192.71      190.33     10.72 o
  -8   1  12       27.78       29.37      7.49 o
  -7   1  12       22.28       13.89      6.27 o
  -6   1  12       15.58       20.18      6.06 o
  -5   1  12        7.01       12.64      5.44 o
  -4   1  12     3949.03     4023.31     44.22 o
  -3   1  12      236.14      222.99      6.83 o
  -2   1  12     2470.05     2551.19     28.72 o
  -1   1  12     1542.94     1425.73     15.50 o
   0   1  12     1140.76     1170.23     12.28 o
   1   1  12     2743.66     2739.48     25.18 o
   2   1  12      762.09      811.27     13.42 o
   3   1  12      105.23      125.42      4.84 o
   4   1  12       94.97      126.89      8.48 o
   5   1  12       46.97       65.15      7.00 o
   6   1  12       18.17        8.77      3.53 o
   7   1  12      450.48      462.54     10.05 o
   8   1  12      379.30      380.48     14.08 o
   9   1  12       67.50       71.16      8.60 o
  10   1  12       26.31       29.90      8.26 o
  11   1  12      212.37      193.76     11.93 o
  12   1  12       33.75       47.86     10.77 o
  13   1  12       10.44       11.85     15.46 o
  14   1  12        1.47        4.44     42.44 o
  15   1  12      164.64      203.62     20.32 o
 -15   2  12       31.08       22.51     14.59 o
 -14   2  12       67.36       78.92     12.20 o
 -13   2  12        7.38        0.00      9.49 o
 -12   2  12      240.06      252.18     13.40 o
 -11   2  12      627.86      659.02     25.53 o
 -10   2  12        6.60       18.67      8.14 o
  -9   2  12        0.66        0.00      7.49 o
  -8   2  12      306.23      313.69     16.07 o
  -7   2  12       15.87       20.22      7.02 o
  -6   2  12       97.55       92.60     13.09 o
  -5   2  12      388.35      345.16      7.95 o
  -4   2  12     1536.18     1505.72     30.77 o
  -3   2  12     1237.11     1184.20     21.50 o
  -2   2  12     1223.63     1204.55     23.05 o
  -1   2  12     2847.92     3066.28     36.79 o
   0   2  12      472.28      434.06     12.91 o
   1   2  12       88.82      116.56      8.16 o
   2   2  12      300.76      287.99     14.74 o
   3   2  12      370.13      356.02      8.01 o
   4   2  12     4346.86     4563.76     41.40 o
   5   2  12     1121.38     1171.40     19.00 o
   6   2  12      772.14      654.83     18.84 o
   7   2  12      107.34      116.31     11.71 o
   8   2  12       83.09       75.82      8.64 o
   9   2  12       44.10       38.66      8.77 o
  10   2  12      145.25      150.93     11.51 o
  11   2  12       60.88       37.13      9.71 o
  12   2  12      131.38      149.48     12.53 o
  13   2  12      133.41      147.86     13.10 o
  14   2  12       20.80       25.60     10.82 o
  15   2  12        8.92        0.00     12.39 o
 -14   3  12       20.64       29.61     11.70 o
 -13   3  12        4.83        0.00      9.72 o
 -12   3  12        3.00        5.68      9.69 o
 -11   3  12       78.99       74.03     10.27 o
 -10   3  12       63.91       82.07      9.80 o
  -9   3  12      546.45      546.34     16.16 o
  -8   3  12      189.53      190.65     10.03 o
  -7   3  12     1110.86     1133.28     23.64 o
  -6   3  12      608.74      588.40     17.71 o
  -5   3  12      197.40      176.06     10.30 o
  -4   3  12      136.05      166.53      6.11 o
  -3   3  12      276.40      301.34      8.12 o
  -2   3  12        6.19        9.97      4.62 o
  -1   3  12      613.53      648.55     12.61 o
   0   3  12     1095.04     1047.51     15.37 o
   1   3  12     1647.04     1711.68     20.90 o
   2   3  12      282.59      274.12      7.86 o
   3   3  12     1214.19     1187.79     16.33 o
   4   3  12      332.83      347.40      7.60 o
   5   3  12      397.52      397.37     10.21 o
   6   3  12      198.19      194.34      8.75 o
   7   3  12      495.28      490.04     16.10 o
   8   3  12      149.25      193.25     27.94 o
   9   3  12        1.49        0.00     10.48 o
  10   3  12      368.83      304.13     18.40 o
  11   3  12        3.89       10.50     12.31 o
  12   3  12       90.35       76.97     14.76 o
  13   3  12       26.59       35.67     14.00 o
  14   3  12       15.58       10.70     13.92 o
 -13   4  12        0.74        0.00     10.07 o
 -12   4  12        6.72        9.52      9.10 o
 -11   4  12        1.46       14.49      9.50 o
 -10   4  12       28.08       41.70      8.31 o
  -9   4  12       11.68       10.10      6.85 o
  -8   4  12       40.14       19.07     13.70 o
  -7   4  12      473.07      447.24     21.40 o
  -6   4  12     1679.74     1624.00     37.61 o
  -5   4  12      158.54      179.06     11.99 o
  -4   4  12      496.65      446.67     17.27 o
  -3   4  12      219.58      196.98     13.51 o
  -2   4  12       65.51       76.99     12.22 o
  -1   4  12        0.31        0.00      5.75 o
   0   4  12      156.09      160.93      7.35 o
   1   4  12      118.06      130.31     10.61 o
   2   4  12        2.99        0.00      6.70 o
   3   4  12      560.85      510.47     13.05 o
   4   4  12      425.28      411.67     10.60 o
   5   4  12       63.86       62.01      6.36 o
   6   4  12       63.07       55.25      8.47 o
   7   4  12      295.52      303.10     12.77 o
   8   4  12       11.40       13.74      8.17 o
   9   4  12      123.99      138.82     20.06 o
  10   4  12        0.97        0.00     12.38 o
  11   4  12        0.06        4.49     13.48 o
  12   4  12       38.10       51.06     20.95 o
  13   4  12        0.28       16.83     24.45 o
 -11   5  12        0.03        0.00     14.77 o
 -10   5  12        0.07        8.06     14.80 o
  -9   5  12       27.88       54.28     14.21 o
  -8   5  12       36.83       31.51     13.48 o
  -7   5  12       76.45      110.84     15.00 o
  -6   5  12       28.62       28.12     11.06 o
  -5   5  12       69.67       72.58     12.55 o
  -4   5  12       66.38       63.51      9.73 o
  -3   5  12       26.62       53.72      8.67 o
  -2   5  12      264.16      247.69      9.64 o
  -1   5  12       14.81       11.20      6.35 o
   0   5  12       17.66       19.65      6.38 o
   1   5  12     1484.86     1483.19     33.34 o
   2   5  12      520.22      535.61     12.07 o
   3   5  12        1.43        6.29      5.89 o
   4   5  12      778.97      770.09     14.29 o
   5   5  12      283.96      289.30     15.13 o
   6   5  12        1.52        2.17      8.12 o
   7   5  12      180.47      180.64     11.88 o
   8   5  12        7.17       11.42      9.10 o
   9   5  12        1.45        0.00      9.21 o
  10   5  12        6.43        4.67      9.70 o
  11   5  12        1.90        9.29     11.78 o
  -8   6  12       23.77       19.12     14.80 o
  -7   6  12      184.04      202.66     19.56 o
  -6   6  12      104.93      126.50     13.91 o
  -5   6  12        1.64        0.00     10.33 o
  -4   6  12        8.54        7.41     10.58 o
  -3   6  12       82.46       82.16     12.53 o
  -2   6  12      219.70      199.53     14.29 o
  -1   6  12       49.98       64.22     22.35 o
   0   6  12       60.65       86.41     12.24 o
   1   6  12       58.74       57.55      8.82 o
   2   6  12      297.03      304.99     12.56 o
   3   6  12       17.35       20.74     15.65 o
   4   6  12       47.74       50.02      9.51 o
   5   6  12       18.48       45.49      9.75 o
   6   6  12      105.78      126.80     11.40 o
   7   6  12        2.12        0.00      9.19 o
   8   6  12       41.55       59.16     12.46 o
  -4   7  12      137.71      179.39     16.32 o
  -3   7  12       27.98       29.19     12.69 o
  -2   7  12        0.15        7.73     11.47 o
  -1   7  12        0.10        0.00     11.54 o
   0   7  12      161.39      129.71     14.24 o
   1   7  12       34.20       37.74     12.07 o
   2   7  12        0.62       10.45     10.40 o
   3   7  12        6.02        0.00     10.55 o
   4   7  12       48.34       62.33     13.43 o
 -15   1  13       28.13       28.83     14.24 o
 -14   1  13       39.32       35.46     13.30 o
 -13   1  13        3.25        0.00     17.19 o
 -12   1  13      384.19      402.96     22.54 o
 -11   1  13      392.52      397.53     20.12 o
 -10   1  13       81.98       74.87      9.67 o
  -9   1  13      194.30      194.93     10.94 o
  -8   1  13      233.83      237.08     11.56 o
  -7   1  13       73.35       66.26      7.74 o
  -6   1  13       53.81       55.39      6.69 o
  -5   1  13     4048.98     4069.07     52.68 o
  -4   1  13      979.83     1033.69     15.07 o
  -3   1  13     2594.72     2795.92     31.71 o
  -2   1  13      186.99      201.84      4.62 o
  -1   1  13      201.22      192.35      4.69 o
   0   1  13        0.10        1.85      2.81 o
   1   1  13     1903.92     1973.51     19.28 o
   2   1  13      503.37      486.03      7.76 o
   3   1  13      352.07      405.54      7.53 o
   4   1  13      728.62      812.74     12.54 o
   5   1  13        4.59        1.07      5.95 o
   6   1  13      107.89      104.28      7.96 o
   7   1  13      738.59      655.00     11.74 o
   8   1  13      112.36      122.53      6.24 o
   9   1  13      273.23      265.03      8.80 o
  10   1  13      629.53      664.41     28.57 o
  11   1  13      245.39      228.63     12.54 o
  12   1  13      473.14      483.45     24.80 o
  13   1  13      180.41      194.55     14.96 o
  14   1  13        0.18        3.03     14.51 o
  15   1  13        3.82        3.79     14.92 o
 -14   2  13       28.39       25.39     11.94 o
 -13   2  13      149.17      184.50     13.50 o
 -12   2  13       10.37       12.66      9.36 o
 -11   2  13        5.10        8.04      9.87 o
 -10   2  13      158.99      167.69     11.34 o
  -9   2  13      359.12      355.27     13.76 o
  -8   2  13       12.30       17.75      7.47 o
  -7   2  13      145.18      142.27      8.79 o
  -6   2  13     1277.84     1218.06     21.56 o
  -5   2  13      319.06      318.40      7.69 o
  -4   2  13      231.88      198.37     12.31 o
  -3   2  13       33.89       31.53      7.32 o
  -2   2  13      374.04      364.93     12.29 o
  -1   2  13     1860.76     2007.31     26.57 o
   0   2  13      833.63      816.87     17.47 o
   1   2  13     1792.48     1936.44     30.09 o
   2   2  13      240.61      219.89     10.23 o
   3   2  13        8.17        7.26      3.03 o
   4   2  13     3760.10     3790.47     35.16 o
   5   2  13      272.45      281.18     10.07 o
   6   2  13        0.52        0.00      6.76 o
   7   2  13        0.01        8.09      7.12 o
   8   2  13       11.54        8.40      7.71 o
   9   2  13      222.64      259.85     12.62 o
  10   2  13       23.17       26.86      9.23 o
  11   2  13      139.58      106.54     11.10 o
  12   2  13       85.61       65.70     14.98 o
  13   2  13        2.77        0.00      9.62 o
  14   2  13        7.39        0.00     11.49 o
 -14   3  13        1.97        9.17     11.06 o
 -13   3  13       54.81       30.07     10.44 o
 -12   3  13        8.72        6.88      9.43 o
 -11   3  13       12.08        0.00      8.60 o
 -10   3  13      126.29      125.32     11.87 o
  -9   3  13       10.08        4.76     10.53 o
  -8   3  13     1108.86     1132.15     22.13 o
  -7   3  13      477.92      457.43     12.46 o
  -6   3  13      339.05      288.43     24.45 o
  -5   3  13        0.01       14.67      9.30 o
  -4   3  13       56.51       67.60     10.87 o
  -3   3  13      155.08      158.05      9.41 o
  -2   3  13        0.83        0.00      4.33 o
  -1   3  13       66.53       76.09      7.29 o
   0   3  13       23.51       14.53      4.80 o
   1   3  13       28.75       24.62      4.73 o
   2   3  13      101.13       84.19      5.73 o
   3   3  13      620.02      563.36     11.15 o
   4   3  13      291.90      280.64      8.10 o
   5   3  13      622.55      634.95     11.53 o
   6   3  13       40.24       29.55      6.79 o
   7   3  13      200.98      196.12     12.20 o
   8   3  13       31.74       34.81     12.14 o
   9   3  13      290.29      258.29     16.90 o
  10   3  13        0.29        5.91     11.78 o
  11   3  13        1.10       24.34     12.90 o
  12   3  13       18.06       22.82     13.45 o
  13   3  13       14.24        8.39     12.91 o
  14   3  13        0.62        0.00     13.43 o
 -12   4  13       21.37       11.46      9.44 o
 -11   4  13       37.10       35.12      8.73 o
 -10   4  13       62.80       71.30      8.37 o
  -9   4  13      154.85      153.96     16.06 o
  -8   4  13      104.70      116.59     15.56 o
  -7   4  13      565.71      580.34     23.52 o
  -6   4  13        1.62       12.74     11.93 o
  -5   4  13       84.67      102.55     12.27 o
  -4   4  13      124.57      138.52     11.16 o
  -3   4  13      106.96       91.73      6.81 o
  -2   4  13        2.32        0.00      5.61 o
  -1   4  13      167.46      146.52      7.19 o
   0   4  13       64.49       72.90      6.04 o
   1   4  13      869.82      860.18     13.55 o
   2   4  13      758.45      738.81     12.56 o
   3   4  13      123.63      116.43      7.43 o
   4   4  13       48.54       53.10      7.03 o
   5   4  13        6.75        3.53      7.22 o
   6   4  13       19.30       28.38      8.48 o
   7   4  13        7.14       21.34      8.73 o
   8   4  13        6.99       14.40      9.84 o
   9   4  13       33.23       30.64     10.73 o
  10   4  13       10.08       16.83     10.82 o
  11   4  13       68.28       76.03     15.38 o
  12   4  13      103.16       84.33     18.27 o
 -11   5  13       39.56       27.78     16.14 o
 -10   5  13        0.01        0.00     13.83 o
  -9   5  13       12.61        7.25     14.44 o
  -8   5  13       45.33       43.52     15.14 o
  -7   5  13      174.44      158.92     28.74 o
  -6   5  13      200.96      184.86     14.21 o
  -5   5  13       28.54       32.14     10.83 o
  -4   5  13       61.41       41.99      9.26 o
  -3   5  13       29.35       35.24     11.40 o
  -2   5  13      279.80      290.66     15.66 o
  -1   5  13      247.74      234.68      9.57 o
   0   5  13      170.75      174.80      8.60 o
   1   5  13      688.66      653.50     17.80 o
   2   5  13      376.11      371.05     10.43 o
   3   5  13      122.51      113.18      8.10 o
   4   5  13      163.37      163.55      9.65 o
   5   5  13      442.67      440.67     20.97 o
   6   5  13      320.70      310.91     29.00 o
   7   5  13       84.63       84.33     10.65 o
   8   5  13       27.79       40.96      9.70 o
   9   5  13        4.51       18.75      9.78 o
  10   5  13        0.40        0.00     11.50 o
  11   5  13        3.87       19.93     12.34 o
  -8   6  13       69.55       70.15     21.49 o
  -7   6  13        0.53        0.00     13.83 o
  -6   6  13       28.01       18.32     11.87 o
  -5   6  13        0.07        0.00      9.72 o
  -4   6  13        1.34        0.00      9.35 o
  -3   6  13      185.15      167.12     12.27 o
  -2   6  13       14.33       23.14      9.85 o
  -1   6  13      235.76      258.67     13.33 o
   0   6  13       60.58      105.31     17.29 o
   1   6  13      242.43      307.72     16.01 o
   2   6  13        2.69       13.10      8.10 o
   3   6  13       37.79       42.71     10.73 o
   4   6  13        8.51       27.90      9.12 o
   5   6  13       60.90       36.06      9.38 o
   6   6  13        5.50        6.85      9.15 o
   7   6  13       12.47       19.35     11.03 o
   8   6  13       36.61       14.29     11.98 o
  -3   7  13        3.03        0.00     12.08 o
  -2   7  13        2.07        0.00     11.50 o
  -1   7  13        2.17        0.00     11.92 o
   0   7  13        1.21        5.71     10.92 o
   1   7  13       11.59       12.63     14.53 o
   2   7  13        1.82       10.48     15.45 o
   3   7  13       70.21       85.08     14.99 o
 -15   0  14        0.01       39.22     20.42 o
 -14   0  14       43.95       39.22     19.88 o
 -13   0  14        2.25        0.00     16.66 o
 -12   0  14       48.25       51.58     16.12 o
 -11   0  14       21.14       20.42     15.58 o
 -10   0  14       55.32       50.50     16.12 o
  -9   0  14      149.70      117.60     20.42 o
  -8   0  14      432.37      462.85     16.13 o
  -7   0  14      862.84      933.51     32.77 o
  -6   0  14       12.98        1.19      6.96 o
  -5   0  14       75.14      131.95     35.46 o
  -4   0  14      160.17      135.97     16.66 o
  -3   0  14     2322.36     2450.98     60.44 o
  -2   0  14       34.76       35.25      5.38 o
  -1   0  14       21.36       10.10      6.64 o
   0   0  14     1739.19     1672.90     29.82 o
   1   0  14     3938.65     3933.74     61.73 o
   2   0  14     7663.94     7643.03     92.41 o
   3   0  14        3.91       16.36      5.08 o
   4   0  14       48.67       35.72      6.90 o
   5   0  14      553.13      534.97     14.69 o
   6   0  14     1301.56     1377.16     26.97 o
   7   0  14      124.32      107.74      8.70 o
   8   0  14      414.95      478.22     26.06 o
   9   0  14     1426.07     1384.20     36.00 o
  10   0  14      191.38      194.53     12.02 o
  11   0  14       60.93       73.62     10.14 o
  12   0  14      657.11      652.78     35.46 o
  13   0  14        1.21       15.04     18.27 o
  14   0  14      263.56      332.03     30.62 o
  15   0  14       61.36       79.52     24.71 o
 -15   1  14      123.02       83.54     15.38 o
 -14   1  14       77.96       78.18     14.42 o
 -13   1  14      191.96      173.49     18.54 o
 -12   1  14      247.05      248.04     13.72 o
 -11   1  14       84.07      101.40     10.59 o
 -10   1  14      117.33      104.19     10.09 o
  -9   1  14      248.34      255.34     19.15 o
  -8   1  14       27.45       20.12      7.21 o
  -7   1  14      371.75      354.35     19.95 o
  -6   1  14       19.62       14.83      6.26 o
  -5   1  14     3471.56     3386.88     57.22 o
  -4   1  14     1757.78     1804.36     22.68 o
  -3   1  14     2591.05     2772.97     31.69 o
  -2   1  14     1329.46     1484.26     13.85 o
  -1   1  14      323.16      343.85      6.17 o
   0   1  14      146.44      168.53      4.67 o
   1   1  14        0.35        0.00      3.07 o
   2   1  14     4594.19     4931.27     43.75 o
   3   1  14      362.81      395.71      7.63 o
   4   1  14       26.46       38.72      5.10 o
   5   1  14      204.54      217.59      8.47 o
   6   1  14       15.77       18.48      6.46 o
   7   1  14       20.89       16.87      3.87 o
   8   1  14        0.58        0.00      6.30 o
   9   1  14     1184.00     1201.93     18.87 o
  10   1  14     1478.66     1393.79     27.20 o
  11   1  14      124.24      153.35     11.62 o
  12   1  14      106.57      108.56     11.30 o
  13   1  14        0.51        0.00     13.10 o
  14   1  14       70.77       73.87     28.48 o
  15   1  14        0.78        0.00     15.00 o
 -14   2  14       11.01        0.50     10.43 o
 -13   2  14       57.02       43.93     10.70 o
 -12   2  14        8.38       28.42      9.55 o
 -11   2  14      334.64      366.95     15.14 o
 -10   2  14      336.99      359.40     18.73 o
  -9   2  14      161.38      156.56     10.36 o
  -8   2  14      363.04      363.55     13.14 o
  -7   2  14      398.22      423.71     14.36 o
  -6   2  14      804.34      828.64     15.74 o
  -5   2  14     1923.14     1925.35     23.90 o
  -4   2  14        7.76        2.95     12.09 o
  -3   2  14       13.18       12.28      6.97 o
  -2   2  14      813.71      815.56     17.61 o
  -1   2  14      377.40      361.45     15.90 o
   0   2  14      457.80      484.43     14.16 o
   1   2  14       11.82       11.37      6.58 o
   2   2  14      131.29      164.01      9.39 o
   3   2  14      104.87      101.63      6.98 o
   4   2  14        3.11        1.76      5.54 o
   5   2  14     1369.91     1449.13     16.93 o
   6   2  14      259.09      259.21     10.06 o
   7   2  14      849.31      829.10     19.86 o
   8   2  14        4.51       13.18      7.93 o
   9   2  14      214.15      229.79     12.60 o
  10   2  14        1.94        2.47      8.69 o
  11   2  14       53.84       59.71     10.50 o
  12   2  14        2.83        0.00      9.17 o
  13   2  14       63.86       69.24     19.61 o
  14   2  14       35.54       31.35     20.42 o
 -14   3  14      134.26      133.14     16.44 o
 -13   3  14       80.70       80.66     11.53 o
 -12   3  14      210.71      213.71     23.65 o
 -11   3  14       12.80       10.61      8.98 o
 -10   3  14       57.99       68.14     14.92 o
  -9   3  14     1459.78     1473.94     45.92 o
  -8   3  14      532.97      574.66     15.26 o
  -7   3  14        5.05        0.00      5.11 o
  -6   3  14      545.98      495.46     19.74 o
  -5   3  14       25.06       16.15     10.40 o
  -4   3  14       58.99       59.74      8.98 o
  -3   3  14      237.62      236.23     11.44 o
  -2   3  14       17.31       19.35      8.49 o
  -1   3  14       84.87       80.10      8.53 o
   0   3  14      443.11      375.50     10.25 o
   1   3  14        3.56        1.29      4.43 o
   2   3  14      925.18      973.91     14.56 o
   3   3  14      633.31      619.62     20.08 o
   4   3  14     2345.08     2224.28     30.01 o
   5   3  14      796.84      804.85     18.23 o
   6   3  14        6.08        2.62      8.74 o
   7   3  14      177.84      189.10     15.57 o
   8   3  14      274.17      276.25     22.44 o
   9   3  14       45.70       51.83     12.85 o
  10   3  14       21.15       25.70     11.96 o
  11   3  14       87.93       86.71     13.77 o
  12   3  14        5.77        7.57     14.24 o
  13   3  14       75.11       83.45     15.45 o
 -12   4  14       34.70       52.18     13.31 o
 -11   4  14       58.53       68.91     19.85 o
 -10   4  14        0.20        0.00     11.23 o
  -9   4  14        1.44       23.98     12.62 o
  -8   4  14        9.06       11.08     18.80 o
  -7   4  14       69.44       61.52     13.48 o
  -6   4  14      227.98      221.11     16.14 o
  -5   4  14     1130.13     1083.49     25.09 o
  -4   4  14      337.37      311.06     16.59 o
  -3   4  14      616.58      632.34     21.15 o
  -2   4  14      179.25      207.04      8.89 o
  -1   4  14      259.46      311.91      9.34 o
   0   4  14       50.30       59.53      6.54 o
   1   4  14      155.80      152.55      7.00 o
   2   4  14      507.95      532.06     10.90 o
   3   4  14      830.80      835.10     15.19 o
   4   4  14     4088.31     3971.97     63.82 o
   5   4  14      520.25      496.28     15.03 o
   6   4  14       13.35        8.70      8.29 o
   7   4  14       77.86       72.10     11.73 o
   8   4  14      147.52      139.82     12.50 o
   9   4  14        5.61       13.78     10.75 o
  10   4  14       38.45       24.47     11.85 o
  11   4  14       77.06       83.26     13.43 o
  12   4  14        3.91       24.34     15.35 o
 -10   5  14       24.42       21.97     16.39 o
  -9   5  14       35.79       41.76     14.76 o
  -8   5  14       18.04       29.83     13.66 o
  -7   5  14      267.17      273.62     27.94 o
  -6   5  14       98.51       99.28     12.76 o
  -5   5  14       30.23       33.26     10.72 o
  -4   5  14      120.06       81.89     19.18 o
  -3   5  14      312.76      342.31     13.64 o
  -2   5  14        3.45       21.57      8.22 o
  -1   5  14       34.52       33.33      8.50 o
   0   5  14        0.09        2.75      6.18 o
   1   5  14       72.27       69.94      7.25 o
   2   5  14      921.15      882.72     16.86 o
   3   5  14      152.07      163.84      8.53 o
   4   5  14        4.99        9.57      7.25 o
   5   5  14        8.94       12.15      8.32 o
   6   5  14      184.59      184.19     11.71 o
   7   5  14       50.63       57.24      9.94 o
   8   5  14       27.59       26.43      9.79 o
   9   5  14        3.67        5.14     11.30 o
  10   5  14       38.72       55.59     12.81 o
  -8   6  14       12.77       23.26     15.14 o
  -7   6  14       19.33       14.81     18.31 o
  -6   6  14       12.14        0.00      9.29 o
  -5   6  14        0.54       12.77      9.81 o
  -4   6  14       41.49       35.63     10.25 o
  -3   6  14        6.83        1.81      9.54 o
  -2   6  14       21.20       22.84      9.54 o
  -1   6  14       66.84       69.62     10.59 o
   0   6  14      890.78      934.15     22.64 o
   1   6  14      315.24      312.89     21.09 o
   2   6  14       68.23       81.37      9.85 o
   3   6  14       51.29       53.01      9.76 o
   4   6  14       23.56       25.58      9.14 o
   5   6  14        0.29        0.00      8.37 o
   6   6  14       40.29       22.43      9.64 o
   7   6  14       75.00       83.82     13.08 o
   8   6  14       11.10       30.58     12.09 o
  -2   7  14       18.58       12.56     11.75 o
  -1   7  14      233.93      238.32     17.26 o
   0   7  14       69.26       93.47     13.24 o
   1   7  14        1.64        0.31     14.38 o
   2   7  14       22.77       56.17     17.46 o
 -15   1  15       50.98       22.03     13.68 o
 -14   1  15        0.44       17.49     17.19 o
 -13   1  15        0.26        0.00     11.55 o
 -12   1  15       11.78        4.37      9.12 o
 -11   1  15       60.71       69.43     17.57 o
 -10   1  15      188.82      190.41     11.53 o
  -9   1  15      175.81      154.35     20.35 o
  -8   1  15       29.83       37.49      7.64 o
  -7   1  15      391.15      394.38     12.57 o
  -6   1  15      155.15      125.42      8.27 o
  -5   1  15        9.24       19.79      6.28 o
  -4   1  15     1257.63     1227.00     19.46 o
  -3   1  15     2193.91     2330.31     27.62 o
  -2   1  15     1673.65     1773.34     16.18 o
  -1   1  15      107.25      100.53      4.04 o
   0   1  15      228.73      263.23      7.44 o
   1   1  15     1271.40     1331.39     14.44 o
   2   1  15      440.84      477.30      9.49 o
   3   1  15      340.98      400.77      7.69 o
   4   1  15     1035.19     1111.31     15.44 o
   5   1  15       15.34       19.35      5.10 o
   6   1  15       45.19       59.64      6.74 o
   7   1  15      102.75      117.58     12.43 o
   8   1  15       51.87       54.53      8.44 o
   9   1  15      645.45      667.96     17.80 o
  10   1  15      942.44      901.40     26.12 o
  11   1  15       28.60       41.03     11.70 o
  12   1  15       15.90        5.66      8.70 o
  13   1  15       22.18        7.75     13.28 o
  14   1  15        3.80        6.80     23.37 o
  15   1  15       20.96       20.76     15.52 o
 -14   2  15        5.53       12.11     10.75 o
 -13   2  15      189.87      205.29     14.42 o
 -12   2  15       88.63      103.61     24.42 o
 -11   2  15        8.65        0.00      8.73 o
 -10   2  15       29.39       26.37      8.81 o
  -9   2  15        3.44        0.00      7.33 o
  -8   2  15      170.09      172.59     11.93 o
  -7   2  15      206.05      195.35     15.12 o
  -6   2  15      462.33      454.05     11.32 o
  -5   2  15      934.20      929.31     13.74 o
  -4   2  15      916.96      956.42     24.10 o
  -3   2  15      351.68      362.90     13.09 o
  -2   2  15     1652.57     1573.17     28.00 o
  -1   2  15      505.35      520.29     12.37 o
   0   2  15     2802.20     2876.95     41.67 o
   1   2  15      122.63      135.84     14.46 o
   2   2  15     2236.13     2218.53     34.43 o
   3   2  15       65.08       62.86      9.62 o
   4   2  15      567.87      582.47      9.15 o
   5   2  15      275.96      239.93      6.68 o
   6   2  15       10.48        0.39      6.29 o
   7   2  15      441.42      466.87     13.42 o
   8   2  15      447.67      417.27     14.96 o
   9   2  15       29.67       41.56      9.13 o
  10   2  15       23.83       13.55      8.92 o
  11   2  15        3.21        0.00      9.37 o
  12   2  15       12.83        1.33     10.71 o
  13   2  15       27.34       24.42     12.00 o
  14   2  15       43.63       57.34     14.30 o
 -13   3  15        0.19        6.47     10.20 o
 -12   3  15        1.52        7.49      9.45 o
 -11   3  15      331.00      328.54     28.56 o
 -10   3  15        9.99        0.00     12.72 o
  -9   3  15        0.71        1.96     11.32 o
  -8   3  15        9.90        9.96      6.46 o
  -7   3  15        0.33        0.00     15.31 o
  -6   3  15       10.78       24.62     11.38 o
  -5   3  15      113.53       87.98     11.38 o
  -4   3  15       74.58       75.99     16.14 o
  -3   3  15       76.70       70.75      9.36 o
  -2   3  15        1.06        0.00      7.16 o
  -1   3  15      429.10      453.93     15.09 o
   0   3  15      305.03      295.71     10.91 o
   1   3  15      340.35      366.44     13.83 o
   2   3  15        5.57        3.59      5.15 o
   3   3  15     1372.59     1319.50     19.89 o
   4   3  15       63.45       69.46      9.31 o
   5   3  15      216.31      242.97     12.88 o
   6   3  15      362.00      373.48     11.04 o
   7   3  15       61.27       52.53      9.89 o
   8   3  15      142.32      144.98     20.88 o
   9   3  15        2.47        8.61      9.36 o
  10   3  15       70.00       44.82     18.54 o
  11   3  15       78.94       82.17     15.04 o
  12   3  15        0.76        0.00     12.38 o
  13   3  15       99.02      145.62     16.50 o
 -12   4  15       95.64       91.13     10.25 o
 -11   4  15        1.97        0.00      7.28 o
 -10   4  15       30.43       22.85     13.61 o
  -9   4  15        3.57        9.79     16.39 o
  -8   4  15       11.80        0.00     12.16 o
  -7   4  15      125.51      132.93     18.27 o
  -6   4  15      363.96      347.63     19.36 o
  -5   4  15      104.78      128.03     11.45 o
  -4   4  15      261.27      238.13     13.50 o
  -3   4  15       11.90        5.58      9.07 o
  -2   4  15        5.54        0.00      8.46 o
  -1   4  15      148.25      171.17     11.49 o
   0   4  15       17.07       14.10      5.38 o
   1   4  15        0.00        1.73      4.99 o
   2   4  15       30.80       29.18      5.28 o
   3   4  15     2261.70     2104.95     26.21 o
   4   4  15       41.50       40.87      8.46 o
   5   4  15      230.10      240.07     11.68 o
   6   4  15       53.49       52.85     10.56 o
   7   4  15      167.02      140.91     16.62 o
   8   4  15      191.90      183.28     13.74 o
   9   4  15      136.25      105.94     18.51 o
  10   4  15        7.46        1.73     11.27 o
  11   4  15       68.68       85.21     13.37 o
  12   4  15      141.59      131.74     14.60 o
 -10   5  15       27.02       28.00     15.35 o
  -9   5  15        7.37        0.00     13.30 o
  -8   5  15       11.27        0.00     14.51 o
  -7   5  15       42.75       33.67     14.04 o
  -6   5  15      105.78       83.20     12.17 o
  -5   5  15       83.96       80.00     12.07 o
  -4   5  15       30.40       25.78     10.28 o
  -3   5  15       86.41       71.52      9.89 o
  -2   5  15        7.03        9.83      8.22 o
  -1   5  15      200.77      203.55     11.36 o
   0   5  15      208.28      235.56     11.31 o
   1   5  15      261.01      256.60     16.84 o
   2   5  15      286.30      299.63      9.76 o
   3   5  15      247.15      261.41     12.92 o
   4   5  15        2.45        0.75      7.10 o
   5   5  15      179.93      174.94     13.18 o
   6   5  15        1.49        1.70      8.49 o
   7   5  15        0.76       19.13      8.96 o
   8   5  15       30.28        0.85     11.30 o
   9   5  15        5.16        0.00     11.39 o
  10   5  15        6.48        2.60     11.96 o
  -8   6  15       68.89      100.22     14.81 o
  -7   6  15        1.73        3.21     11.47 o
  -6   6  15        2.38        0.00     10.05 o
  -5   6  15       12.44       10.11      9.90 o
  -4   6  15        5.15        2.24     10.44 o
  -3   6  15        6.32       21.00      9.85 o
  -2   6  15      169.47      159.58     12.16 o
  -1   6  15        0.60        2.67      9.22 o
   0   6  15       14.88       19.36      9.48 o
   1   6  15       11.09       13.88     14.22 o
   2   6  15        0.22        9.02     11.56 o
   3   6  15        0.05        0.00      8.91 o
   4   6  15       11.08        2.23      8.17 o
   5   6  15        1.69        0.00      8.78 o
   6   6  15        4.67        0.00      9.25 o
   7   6  15      141.58      176.58     14.85 o
  -1   7  15       23.03        5.89     14.95 o
   0   7  15       84.57       69.77     17.26 o
   1   7  15        3.17        0.00     26.06 o
 -15   0  16      365.35      384.68     32.24 o
 -14   0  16        8.20        0.00     17.19 o
 -13   0  16        4.25        8.60     17.19 o
 -12   0  16      252.11      218.13     21.49 o
 -11   0  16     1045.18      958.49     39.76 o
 -10   0  16      215.42      188.58     20.42 o
  -9   0  16       48.15       42.06      9.16 o
  -8   0  16      171.00      173.35     11.47 o
  -7   0  16       95.94       93.31      9.41 o
  -6   0  16      140.49      143.71     20.95 o
  -5   0  16      513.79      584.87     30.36 o
  -4   0  16      265.12      253.38     10.46 o
  -3   0  16     1725.88     1644.40     28.97 o
  -2   0  16       39.50       63.99      5.92 o
  -1   0  16      218.22      239.70     11.76 o
   0   0  16       23.91        9.40      6.84 o
   1   0  16        5.36        0.00      6.64 o
   2   0  16     2752.79     2951.35     50.05 o
   3   0  16      972.70     1004.23     17.52 o
   4   0  16       12.56        4.37      5.01 o
   5   0  16      837.46      950.23     17.47 o
   6   0  16        1.18        0.00      5.29 o
   7   0  16        2.60        0.00      8.06 o
   8   0  16     2398.65     2349.32     42.37 o
   9   0  16     2222.44     2227.49     59.64 o
  10   0  16       71.04       68.32     17.19 o
  11   0  16       19.25       20.42     16.66 o
  12   0  16       70.53       85.96     21.49 o
  13   0  16        0.38       26.86     18.80 o
  14   0  16      167.95      145.06     24.71 o
  15   0  16        0.85        0.00     20.42 o
 -14   1  16       31.96       16.12     13.07 o
 -13   1  16       37.13       31.57     13.10 o
 -12   1  16        0.71        3.14      9.21 o
 -11   1  16       75.44       71.37     10.09 o
 -10   1  16       41.00       34.85      8.50 o
  -9   1  16        1.19        0.00      7.30 o
  -8   1  16      147.48      151.32     13.25 o
  -7   1  16       20.32       13.88      6.58 o
  -6   1  16       92.85       98.04      7.71 o
  -5   1  16      678.73      705.18     14.94 o
  -4   1  16     2077.94     1980.58     21.12 o
  -3   1  16     3798.04     3896.02     37.85 o
  -2   1  16      344.12      349.20      5.80 o
  -1   1  16       97.35       73.97      4.05 o
   0   1  16      166.80      157.37      4.85 o
   1   1  16      588.30      695.59      9.49 o
   2   1  16     1288.54     1367.04     17.38 o
   3   1  16      871.53      899.82     11.72 o
   4   1  16      121.49      135.49      6.81 o
   5   1  16        5.10       13.31      4.94 o
   6   1  16       46.82       53.38      6.86 o
   7   1  16        6.74        0.00      6.72 o
   8   1  16     1422.26     1404.03     42.01 o
   9   1  16      764.66      777.30     19.32 o
  10   1  16      360.09      397.44     15.18 o
  11   1  16       87.59       91.51     10.37 o
  12   1  16       73.03       84.41     14.97 o
  13   1  16        0.00        0.00     13.68 o
  14   1  16        8.78       20.58     14.62 o
 -14   2  16        0.12       11.36     11.00 o
 -13   2  16        7.40        8.81      9.67 o
 -12   2  16      131.13      152.57     14.69 o
 -11   2  16      278.19      289.30     14.10 o
 -10   2  16       27.73       22.71      8.82 o
  -9   2  16      105.19      136.37      9.88 o
  -8   2  16       54.80       63.99      8.13 o
  -7   2  16      136.69      155.79      8.92 o
  -6   2  16      563.20      568.08     11.10 o
  -5   2  16      415.21      433.49      8.61 o
  -4   2  16       10.63        0.00      8.54 o
  -3   2  16        1.74        0.00      8.71 o
  -2   2  16      245.18      282.94     11.45 o
  -1   2  16      540.00      542.45     13.32 o
   0   2  16      837.72      799.55     17.99 o
   1   2  16       16.27       16.37      7.43 o
   2   2  16      328.22      323.88     12.91 o
   3   2  16      629.00      574.45     12.50 o
   4   2  16      740.48      833.36     11.24 o
   5   2  16        7.55       11.80      4.08 o
   6   2  16       51.46       54.56      6.32 o
   7   2  16        0.09        1.66      6.65 o
   8   2  16      429.74      445.70     15.47 o
   9   2  16      109.35      122.32     10.40 o
  10   2  16      307.25      308.54     14.31 o
  11   2  16       84.13       94.42     13.00 o
  12   2  16       29.60       19.05     11.23 o
  13   2  16       25.53       30.55     12.00 o
  14   2  16      138.59      192.88     29.01 o
 -13   3  16       15.03       16.58     10.32 o
 -12   3  16        0.00       17.39      9.50 o
 -11   3  16       67.71       79.44     11.13 o
 -10   3  16      217.29      241.57     12.24 o
  -9   3  16     1342.82     1308.05     25.07 o
  -8   3  16      718.06      732.65     16.31 o
  -7   3  16       99.08       79.97     14.77 o
  -6   3  16      572.57      508.16     26.06 o
  -5   3  16       47.91       31.53     10.82 o
  -4   3  16       63.04       77.86     11.89 o
  -3   3  16      155.60      162.51     12.09 o
  -2   3  16     1031.33     1059.57     22.50 o
  -1   3  16        3.20        0.09      6.54 o
   0   3  16      213.71      234.89     10.25 o
   1   3  16      192.82      200.90     11.56 o
   2   3  16      119.12      109.49      7.08 o
   3   3  16      196.91      190.14     10.95 o
   4   3  16        3.01        0.25      8.33 o
   5   3  16     1191.82     1210.07     28.27 o
   6   3  16     1194.03     1230.13     21.81 o
   7   3  16      304.25      273.08     14.36 o
   8   3  16     1035.08      998.53     24.76 o
   9   3  16      237.81      230.68     14.42 o
  10   3  16       64.66       58.79     13.15 o
  11   3  16        6.20        5.12     12.52 o
  12   3  16        0.02        0.00     15.58 o
  13   3  16      105.00      105.97     16.60 o
 -12   4  16       36.83       56.42     11.40 o
 -11   4  16        7.93        0.00     13.86 o
 -10   4  16       95.09      137.20     44.86 o
  -9   4  16      519.45      533.88     42.71 o
  -8   4  16        0.70        0.00     12.52 o
  -7   4  16       48.76       21.76     12.16 o
  -6   4  16       40.72       38.96     13.10 o
  -5   4  16      254.06      253.94     24.90 o
  -4   4  16      280.16      269.15     19.62 o
  -3   4  16        4.84        0.00      9.11 o
  -2   4  16       75.75       70.89     15.82 o
  -1   4  16      193.28      199.83      9.60 o
   0   4  16      197.75      201.36      7.67 o
   1   4  16        4.24        0.00      4.77 o
   2   4  16     1219.06     1149.46     18.18 o
   3   4  16      274.84      256.41      9.90 o
   4   4  16      279.01      276.65     11.79 o
   5   4  16      366.66      369.62     15.90 o
   6   4  16       70.00       64.53     11.01 o
   7   4  16      211.07      232.84     16.42 o
   8   4  16       17.57       18.06      6.49 o
   9   4  16       23.36       10.59     11.07 o
  10   4  16        2.07        3.40     10.91 o
  11   4  16       53.50       43.85     12.92 o
  12   4  16        4.92        1.94     17.27 o
 -10   5  16        4.41        1.38     15.00 o
  -9   5  16       49.45       69.77     16.12 o
  -8   5  16        1.95       30.13     14.04 o
  -7   5  16        2.11        0.00     13.07 o
  -6   5  16       40.05       44.32     11.14 o
  -5   5  16      145.35      123.56     19.38 o
  -4   5  16       17.94        6.85     12.76 o
  -3   5  16       22.41       25.87      9.04 o
  -2   5  16        3.27        0.00      7.73 o
  -1   5  16      207.72      178.68     11.48 o
   0   5  16       21.27        7.29      9.16 o
   1   5  16        0.15        2.14      6.14 o
   2   5  16      155.10      159.53      8.88 o
   3   5  16        1.99        0.00      7.24 o
   4   5  16      216.49      212.52     10.60 o
   5   5  16       82.40       72.75      9.92 o
   6   5  16      185.14      182.79     12.20 o
   7   5  16        1.87        0.00     10.64 o
   8   5  16        3.32       13.64     11.14 o
   9   5  16       10.28        0.00     11.75 o
  10   5  16       29.32       44.43     13.19 o
  -7   6  16        4.89        0.34     11.48 o
  -6   6  16        2.37        0.00      9.67 o
  -5   6  16        0.94        9.96     10.05 o
  -4   6  16        1.27        7.39      9.78 o
  -3   6  16      229.25      225.52     13.59 o
  -2   6  16       44.94       46.12     12.95 o
  -1   6  16      173.18      167.06     12.33 o
   0   6  16        1.80        0.00     10.38 o
   1   6  16        0.21        0.00     11.06 o
   2   6  16      188.29      171.65     18.80 o
   3   6  16       54.49       41.20     12.50 o
   4   6  16        8.43        2.33      7.75 o
   5   6  16        0.12        0.00      8.28 o
   6   6  16       55.38       51.00     10.77 o
   7   6  16       52.65       59.49     12.38 o
 -14   1  17       53.85       43.87     15.58 o
 -13   1  17       14.61       15.84     10.01 o
 -12   1  17       20.65       26.24      9.73 o
 -11   1  17        3.44        0.00      8.30 o
 -10   1  17        5.21       18.93      8.41 o
  -9   1  17        3.36        3.44      7.57 o
  -8   1  17        9.45        5.65      7.23 o
  -7   1  17        8.06        6.33      6.21 o
  -6   1  17      188.84      194.96     13.53 o
  -5   1  17      175.19      180.37      8.67 o
  -4   1  17      285.85      320.97      7.91 o
  -3   1  17        0.05        2.54      3.13 o
  -2   1  17      241.82      283.95      5.46 o
  -1   1  17       56.55       53.10      4.05 o
   0   1  17      737.66      787.95     10.25 o
   1   1  17      195.93      189.19      5.51 o
   2   1  17        3.14        0.00      3.92 o
   3   1  17     3294.38     3495.48     32.96 o
   4   1  17      798.25      800.84     14.81 o
   5   1  17      263.63      248.43      8.13 o
   6   1  17      536.91      532.12     12.11 o
   7   1  17      423.40      409.88     12.11 o
   8   1  17      215.90      236.75     11.70 o
   9   1  17      536.30      537.70     33.08 o
  10   1  17      146.16      173.33     11.37 o
  11   1  17      584.80      573.63     18.10 o
  12   1  17        0.53        0.00     14.24 o
  13   1  17       17.40        0.00     14.44 o
  14   1  17       74.01       87.57     17.46 o
 -14   2  17      114.37      128.29     12.93 o
 -13   2  17       21.19       31.96     10.57 o
 -12   2  17       24.24       41.72     10.25 o
 -11   2  17        0.18        0.88      8.61 o
 -10   2  17       14.81       19.12      8.60 o
  -9   2  17      400.81      403.82     14.68 o
  -8   2  17        3.59        0.00      7.02 o
  -7   2  17      468.49      438.63     13.15 o
  -6   2  17      241.62      239.55      9.66 o
  -5   2  17     1348.71     1377.14     18.15 o
  -4   2  17        2.99        2.71      8.71 o
  -3   2  17      417.95      394.32     15.74 o
  -2   2  17      271.12      264.53     13.60 o
  -1   2  17        1.29        0.18      5.77 o
   0   2  17      387.28      408.43     18.26 o
   1   2  17        6.33        2.86      7.00 o
   2   2  17      205.47      227.36     10.73 o
   3   2  17      476.24      521.56     17.29 o
   4   2  17        7.08       13.99      3.60 o
   5   2  17      147.15      160.64      6.00 o
   6   2  17      758.59      807.65     14.33 o
   7   2  17      160.61      155.31      9.35 o
   8   2  17      176.75      188.05     10.21 o
   9   2  17      124.97      117.48     13.16 o
  10   2  17      107.62       78.90     18.27 o
  11   2  17       37.52       38.06     12.00 o
  12   2  17       37.38       44.67     12.89 o
  13   2  17        5.08        3.82     12.22 o
  14   2  17        0.05        8.06     22.57 o
 -13   3  17        0.31        0.00     10.09 o
 -12   3  17        2.03        0.00      9.86 o
 -11   3  17        1.81        0.23      8.83 o
 -10   3  17      171.41      205.95     13.00 o
  -9   3  17       19.86       35.15      7.67 o
  -8   3  17      535.09      478.13     21.27 o
  -7   3  17       66.58       79.81     12.72 o
  -6   3  17       24.19       26.59     11.02 o
  -5   3  17        0.17        0.00     12.89 o
  -4   3  17        0.08        0.00      7.57 o
  -3   3  17      132.54      122.90     10.21 o
  -2   3  17        1.15        0.00      7.41 o
  -1   3  17      355.59      348.02     12.06 o
   0   3  17       14.78       23.50      7.38 o
   1   3  17       43.52       42.91      9.05 o
   2   3  17        6.19       10.81      8.92 o
   3   3  17       41.99       37.74      5.17 o
   4   3  17       79.18       77.77     17.57 o
   5   3  17       35.45       29.26      9.58 o
   6   3  17      307.32      329.67     15.90 o
   7   3  17       17.39       20.16      6.83 o
   8   3  17       40.43       34.41      9.78 o
   9   3  17       34.33       43.50     12.41 o
  10   3  17       15.11       16.10     12.04 o
  11   3  17       25.37       41.18     11.32 o
  12   3  17        8.65       19.15     12.85 o
  13   3  17        0.02        0.00     12.91 o
 -12   4  17      134.74      135.14     34.12 o
 -11   4  17       81.16       50.91     14.97 o
 -10   4  17       13.16       26.41     14.38 o
  -9   4  17       33.39       36.35     13.48 o
  -8   4  17       79.33       84.69     19.34 o
  -7   4  17      245.51      234.24     21.22 o
  -6   4  17      108.15      118.34     15.85 o
  -5   4  17      419.24      427.20     17.71 o
  -4   4  17       47.41       37.60     11.40 o
  -3   4  17       15.37        4.67      9.67 o
  -2   4  17       74.87       72.97     10.96 o
  -1   4  17      109.65      108.79     11.44 o
   0   4  17        0.81        3.99      6.08 o
   1   4  17      145.02      153.67      8.43 o
   2   4  17       79.14       80.70      6.94 o
   3   4  17        4.37        9.10      8.96 o
   4   4  17        0.78       12.89     10.06 o
   5   4  17     1167.35     1157.03     26.87 o
   6   4  17      654.39      599.55     20.10 o
   7   4  17       47.55       43.21     11.85 o
   8   4  17       18.62        0.00     13.69 o
   9   4  17      139.93      121.89     12.02 o
  10   4  17       61.93       73.94     12.80 o
  11   4  17        5.12        0.00     10.91 o
  12   4  17       18.41        8.00     12.46 o
 -10   5  17       36.29       30.84     18.27 o
  -9   5  17        5.36        6.79     17.73 o
  -8   5  17        9.27        0.00     13.53 o
  -7   5  17        1.83        2.69     13.30 o
  -6   5  17      129.21      100.57     17.73 o
  -5   5  17       11.90        0.00     10.64 o
  -4   5  17      117.13      104.01     23.88 o
  -3   5  17       15.19        2.71     10.32 o
  -2   5  17       10.35        5.23      9.85 o
  -1   5  17        3.92        0.00      9.93 o
   0   5  17       66.78       80.65     10.87 o
   1   5  17      341.53      349.65     13.00 o
   2   5  17        2.94       10.92      7.12 o
   3   5  17      333.70      344.23     17.77 o
   4   5  17      200.77      206.52     13.13 o
   5   5  17        0.08        0.00      8.22 o
   6   5  17       32.44       39.66     12.69 o
   7   5  17        1.55        0.00     10.61 o
   8   5  17       30.20       35.04     12.53 o
   9   5  17        3.41        0.00     11.22 o
  10   5  17       89.64      132.07     20.03 o
  -7   6  17       11.51        1.83     12.00 o
  -6   6  17        0.78        0.00      9.93 o
  -5   6  17        4.00        0.00      9.66 o
  -4   6  17        2.21        5.65      9.49 o
  -3   6  17       66.96       36.37     10.48 o
  -2   6  17        3.95        5.87      9.46 o
  -1   6  17      223.34      228.45     13.08 o
   0   6  17       86.88       81.78     13.88 o
   1   6  17       23.83       33.15     11.98 o
   2   6  17        0.25        0.00     13.11 o
   3   6  17        3.06        0.00     13.59 o
   4   6  17       29.97       30.74      8.79 o
   5   6  17        0.74        0.00      8.21 o
   6   6  17       28.69       31.19      9.38 o
   7   6  17       21.22       50.47     15.98 o
 -14   0  18       96.72      115.51     23.10 o
 -13   0  18       90.38       94.56     20.42 o
 -12   0  18      642.66      653.86     34.92 o
 -11   0  18     1154.47      969.77     40.83 o
 -10   0  18      720.51      689.59     21.64 o
  -9   0  18       17.57       25.58     12.63 o
  -8   0  18       20.70       16.36      8.39 o
  -7   0  18      952.63      979.09     35.19 o
  -6   0  18        4.60        2.54      6.96 o
  -5   0  18      144.18      212.36     17.73 o
  -4   0  18       50.08       40.39      7.10 o
  -3   0  18      660.95      620.63     15.83 o
  -2   0  18      590.41      536.37     12.34 o
  -1   0  18      241.12      226.40     17.73 o
   0   0  18     5514.28     5590.60     86.62 o
   1   0  18      144.80      138.61     10.48 o
   2   0  18     1221.44     1361.19     27.73 o
   3   0  18      166.91      130.30      7.42 o
   4   0  18     1349.19     1368.83     22.42 o
   5   0  18       44.22       37.41      6.25 o
   6   0  18     1344.61     1371.66     23.07 o
   7   0  18      280.33      285.41     19.47 o
   8   0  18       17.86       14.35      7.32 o
   9   0  18     2349.18     2410.52     44.52 o
  10   0  18      191.89      147.21     20.95 o
  11   0  18        2.00        0.00     16.12 o
  12   0  18      778.14      742.51     40.83 o
  13   0  18      201.60      183.75     27.40 o
  14   0  18       22.18       25.79     20.42 o
 -14   1  18      109.66       91.45     14.80 o
 -13   1  18       13.95       23.33     10.52 o
 -12   1  18      268.51      262.17     22.16 o
 -11   1  18       99.51       99.38     10.42 o
 -10   1  18        0.58        9.36      8.00 o
  -9   1  18      182.52      168.92     10.57 o
  -8   1  18       94.51      102.59     12.04 o
  -7   1  18        2.16        0.00      9.63 o
  -6   1  18      123.81      123.83      8.29 o
  -5   1  18      789.56      853.29     13.83 o
  -4   1  18      912.33      917.93     13.37 o
  -3   1  18      266.91      281.18      7.40 o
  -2   1  18      579.44      602.35      7.95 o
  -1   1  18       28.06       35.55      4.31 o
   0   1  18      124.38      120.67      4.61 o
   1   1  18       39.95       46.58      3.99 o
   2   1  18        7.62        3.59      3.65 o
   3   1  18        2.07        0.00      4.63 o
   4   1  18      120.03      106.15      6.33 o
   5   1  18      185.80      173.14      8.02 o
   6   1  18      444.71      468.04     15.80 o
   7   1  18      205.33      225.94      8.60 o
   8   1  18     2451.70     2338.62     34.97 o
   9   1  18      280.87      302.72     13.28 o
  10   1  18       49.13       39.36      8.70 o
  11   1  18        0.39        0.00     22.03 o
  12   1  18        0.42        0.00     13.45 o
  13   1  18       95.08       87.03     16.14 o
  14   1  18       66.50       93.45     17.26 o
 -14   2  18        1.79        0.00     12.32 o
 -13   2  18       88.10       95.52     12.06 o
 -12   2  18       44.62       41.78     10.50 o
 -11   2  18       57.94       75.80     17.11 o
 -10   2  18        4.48        0.52      7.98 o
  -9   2  18       54.03       58.61      8.88 o
  -8   2  18        0.21        0.00      6.80 o
  -7   2  18      376.74      368.57     15.96 o
  -6   2  18      142.80      150.55      9.02 o
  -5   2  18      642.50      648.84     13.01 o
  -4   2  18      315.96      317.05     15.56 o
  -3   2  18       41.94       23.89      9.16 o
  -2   2  18       24.08       13.70      7.00 o
  -1   2  18      847.33      850.00     19.31 o
   0   2  18       10.31        5.79     15.17 o
   1   2  18      191.26      228.00     11.47 o
   2   2  18      126.38      117.09      9.63 o
   3   2  18       50.05       60.34      6.63 o
   4   2  18        5.20        6.52      4.31 o
   5   2  18       93.86       83.54      6.24 o
   6   2  18       64.52       75.90      7.83 o
   7   2  18      981.85      988.07     16.78 o
   8   2  18      272.66      266.66     13.49 o
   9   2  18      292.14      290.97     14.67 o
  10   2  18        0.08        0.67     10.01 o
  11   2  18       56.14       41.85     11.75 o
  12   2  18        7.77        0.00     11.43 o
  13   2  18      109.40      119.27     25.79 o
 -13   3  18       20.29       20.33     10.30 o
 -12   3  18        7.49       12.17      9.69 o
 -11   3  18       17.01       13.85      8.78 o
 -10   3  18       27.24       37.54     10.24 o
  -9   3  18      549.78      529.52     23.88 o
  -8   3  18      648.02      684.03     49.16 o
  -7   3  18      174.43      198.65     38.95 o
  -6   3  18      537.51      457.88     20.32 o
  -5   3  18       87.48       88.32     12.09 o
  -4   3  18        0.41       10.14      9.55 o
  -3   3  18       32.86       38.05      8.72 o
  -2   3  18      108.52      121.82     10.60 o
  -1   3  18      113.72       96.21      8.73 o
   0   3  18       38.19       38.65      7.58 o
   1   3  18      183.41      162.42     15.23 o
   2   3  18      421.32      388.21     12.42 o
   3   3  18      698.22      681.70     26.44 o
   4   3  18      697.36      673.86     23.72 o
   5   3  18      122.42      109.62     13.68 o
   6   3  18     1849.87     1832.36     33.91 o
   7   3  18     2118.74     2072.14     33.81 o
   8   3  18      168.59      185.65     10.39 o
   9   3  18      274.67      315.49     16.05 o
  10   3  18       13.00       12.19     11.06 o
  11   3  18      101.00      105.79     12.66 o
  12   3  18       22.62        0.00     10.51 o
  13   3  18        0.67        1.73     12.47 o
 -11   4  18        0.19        5.17     13.83 o
 -10   4  18        3.60        0.00     24.45 o
  -9   4  18       35.34       33.35     19.34 o
  -8   4  18       32.48       21.88     12.90 o
  -7   4  18      266.28      224.41     17.66 o
  -6   4  18        0.18       14.38     14.24 o
  -5   4  18        0.12        4.38     12.89 o
  -4   4  18        0.26        0.00      9.47 o
  -3   4  18       13.14       10.03      9.62 o
  -2   4  18        0.64        0.00      9.23 o
  -1   4  18      571.05      530.71     18.07 o
   0   4  18       37.54       26.30      6.72 o
   1   4  18       95.04       83.36      7.31 o
   2   4  18        0.03        1.43      5.72 o
   3   4  18        0.49        0.00      8.87 o
   4   4  18      535.97      493.79     19.24 o
   5   4  18      849.21      816.57     23.35 o
   6   4  18      339.48      317.08     16.11 o
   7   4  18        0.32        8.99     11.43 o
   8   4  18        0.73        1.72     10.85 o
   9   4  18       57.21       32.75      9.54 o
  10   4  18       76.34       69.10      9.19 o
  11   4  18        2.65        0.00     11.73 o
  -9   5  18      126.47      125.99     17.26 o
  -8   5  18        4.83        0.00     13.68 o
  -7   5  18        0.29        0.00     13.28 o
  -6   5  18       78.20       70.36     15.00 o
  -5   5  18       55.32       57.29     17.65 o
  -4   5  18       52.21       39.43     11.76 o
  -3   5  18        0.08        0.00     13.82 o
  -2   5  18       76.91       57.54      9.54 o
  -1   5  18      141.03      152.54     10.62 o
   0   5  18        0.55        0.00      7.54 o
   1   5  18       17.65       27.70      8.28 o
   2   5  18       82.90       71.34     14.16 o
   3   5  18      363.18      365.98     12.64 o
   4   5  18       18.45       19.90      9.97 o
   5   5  18       61.86       97.38     13.10 o
   6   5  18       59.68       51.03     12.69 o
   7   5  18       15.89       20.34     12.19 o
   8   5  18        1.14        5.70     11.66 o
   9   5  18       98.94      119.88     17.49 o
  -6   6  18       11.75       16.34     10.24 o
  -5   6  18       21.81       15.79     10.56 o
  -4   6  18        8.17        0.00      9.70 o
  -3   6  18       15.82        9.25      9.99 o
  -2   6  18       69.98       60.09     10.59 o
  -1   6  18       72.36       79.19     10.78 o
   0   6  18       50.03       73.64     13.95 o
   1   6  18      174.06      145.05     25.20 o
   2   6  18      157.48      143.90     15.10 o
   3   6  18       26.13       21.59     12.24 o
   4   6  18       30.00       46.65     11.17 o
   5   6  18        2.00        4.48      8.68 o
   6   6  18        0.05        0.00     11.11 o
 -14   1  19       24.44       33.83     14.53 o
 -13   1  19        0.19        0.00      9.59 o
 -12   1  19       33.46       61.42     15.66 o
 -11   1  19      351.73      393.29     15.66 o
 -10   1  19        0.28        7.83      8.33 o
  -9   1  19       37.79       34.82      8.61 o
  -8   1  19       75.38       62.76      8.24 o
  -7   1  19       31.13       41.93      7.71 o
  -6   1  19        4.30       11.43      6.48 o
  -5   1  19      320.91      325.48      7.90 o
  -4   1  19      158.39      155.51      5.89 o
  -3   1  19       99.80      104.34      4.52 o
  -2   1  19      381.74      372.89      6.43 o
  -1   1  19        5.64        1.95      3.61 o
   0   1  19       78.99       89.35      4.40 o
   1   1  19      236.59      255.04      6.38 o
   2   1  19        0.66        0.00      3.71 o
   3   1  19     1193.43     1192.44     16.36 o
   4   1  19      147.32      169.43      7.12 o
   5   1  19      350.09      356.58      9.81 o
   6   1  19      246.90      270.24      9.06 o
   7   1  19      434.18      447.87     11.41 o
   8   1  19        3.98        8.30      6.12 o
   9   1  19       31.18       26.35      7.58 o
  10   1  19       72.29       79.43      9.58 o
  11   1  19        0.02        0.00     12.69 o
  12   1  19      237.63      228.02     19.00 o
  13   1  19        2.91       13.51     14.00 o
  14   1  19      418.53      501.81     39.22 o
 -13   2  19       66.05       71.01     13.19 o
 -12   2  19      501.99      536.68     30.53 o
 -11   2  19      211.12      247.67     28.74 o
 -10   2  19      129.80      148.43     11.11 o
  -9   2  19        0.06        4.16      7.58 o
  -8   2  19      229.38      224.23     15.41 o
  -7   2  19       76.56       80.62      8.87 o
  -6   2  19      469.60      451.19     12.30 o
  -5   2  19      128.63      157.54     16.66 o
  -4   2  19        4.80        0.00      9.29 o
  -3   2  19      505.91      512.02     18.40 o
  -2   2  19      887.60      936.15     40.96 o
  -1   2  19       44.69       48.14      7.05 o
   0   2  19      331.64      328.32     13.13 o
   1   2  19        9.97        8.10      7.43 o
   2   2  19      137.18      138.00     13.39 o
   3   2  19      576.93      587.34     13.75 o
   4   2  19      365.43      371.50      7.40 o
   5   2  19      168.27      173.55      7.40 o
   6   2  19      227.88      239.39      9.97 o
   7   2  19      749.17      683.20     15.64 o
   8   2  19       27.26       21.76      7.52 o
   9   2  19      335.56      324.93     14.90 o
  10   2  19      218.18      202.02     13.30 o
  11   2  19       19.14       13.70     11.83 o
  12   2  19       71.83       69.31     23.10 o
  13   2  19        0.37       31.70     22.57 o
 -12   3  19       11.13       16.73      9.99 o
 -11   3  19      324.93      315.59     13.97 o
 -10   3  19      276.70      320.11     20.41 o
  -9   3  19       16.90       17.73     19.63 o
  -8   3  19       70.32       50.88     12.72 o
  -7   3  19       45.09       66.97     16.66 o
  -6   3  19        3.61       12.99     10.82 o
  -5   3  19        9.73       22.19     16.39 o
  -4   3  19        0.40        0.00     10.56 o
  -3   3  19       19.31       10.34      8.96 o
  -2   3  19        0.00        0.00      8.05 o
  -1   3  19        1.31        0.00      7.43 o
   0   3  19       41.39       67.95      9.92 o
   1   3  19     2641.03     2476.00     40.12 o
   2   3  19       78.04       97.24     17.52 o
   3   3  19       94.04      124.33     17.02 o
   4   3  19      335.87      306.95     14.19 o
   5   3  19       33.66       12.57     14.89 o
   6   3  19      160.99      171.83     12.89 o
   7   3  19      129.95      125.07      8.17 o
   8   3  19        7.41       11.92      7.29 o
   9   3  19      309.13      299.96     12.37 o
  10   3  19       34.54       24.20     14.56 o
  11   3  19       80.24       57.67     12.49 o
  12   3  19        3.75        0.00     10.82 o
 -11   4  19        3.90        0.00     14.24 o
 -10   4  19        1.14        0.00     13.68 o
  -9   4  19       32.67       31.67     13.45 o
  -8   4  19       76.70       89.61     17.73 o
  -7   4  19      127.65      133.25     15.76 o
  -6   4  19       14.85       23.10     13.07 o
  -5   4  19      266.52      247.71     17.48 o
  -4   4  19        3.21        2.81     10.79 o
  -3   4  19        3.43        8.98      9.71 o
  -2   4  19      422.23      403.10     16.94 o
  -1   4  19      368.51      370.20     15.91 o
   0   4  19       23.48       12.97      8.43 o
   1   4  19      243.92      249.93      9.80 o
   2   4  19      287.08      302.18     12.92 o
   3   4  19        6.75        1.31     10.11 o
   4   4  19       59.70       72.76     11.61 o
   5   4  19       11.64       22.82     16.15 o
   6   4  19        1.71        3.97     10.73 o
   7   4  19      177.23      180.29     14.12 o
   8   4  19        1.20        0.00     10.88 o
   9   4  19       32.96       29.02     11.68 o
  10   4  19       43.65       50.47      8.55 o
  11   4  19       19.35       23.35     10.39 o
  -9   5  19       27.58       30.85     15.45 o
  -8   5  19       38.01       67.31     16.06 o
  -7   5  19       50.79       48.74     15.18 o
  -6   5  19        3.92        0.00     13.10 o
  -5   5  19       10.73        0.00     10.61 o
  -4   5  19        7.59        0.00     10.54 o
  -3   5  19       65.05       40.99     11.23 o
  -2   5  19       31.38       17.18     10.86 o
  -1   5  19       13.35       10.14      8.61 o
   0   5  19        1.32        1.30      7.75 o
   1   5  19       64.92       56.50     11.46 o
   2   5  19      196.82      153.49     11.60 o
   3   5  19        1.40        0.00      8.34 o
   4   5  19      309.20      303.82     14.70 o
   5   5  19       22.28       13.93     11.38 o
   6   5  19       10.85        0.00     11.50 o
   7   5  19        7.81        0.00     11.42 o
   8   5  19        4.01        5.04     12.07 o
   9   5  19        0.00        0.00     12.09 o
  -6   6  19        9.81        0.00     11.76 o
  -5   6  19        2.82        0.00      9.63 o
  -4   6  19        8.32        0.00     10.13 o
  -3   6  19       16.99       12.73     10.21 o
  -2   6  19        3.48        4.80      9.16 o
  -1   6  19       33.89       28.21      9.80 o
   0   6  19        3.44        2.85     11.87 o
   1   6  19       90.19       82.13     13.67 o
   2   6  19        0.62        2.26     11.50 o
   3   6  19        0.00        0.00     11.76 o
   4   6  19       61.05       80.37     11.73 o
   5   6  19       32.73       36.58     12.10 o
   6   6  19       23.39       23.19     10.91 o
 -14   0  20       16.67        0.00     17.73 o
 -13   0  20       17.52        1.07     18.27 o
 -12   0  20      245.16      253.05     24.18 o
 -11   0  20      167.01      159.57     22.03 o
 -10   0  20      251.47      253.24     44.06 o
  -9   0  20      172.17      214.19     40.03 o
  -8   0  20        0.96        0.00      8.00 o
  -7   0  20      221.91      235.04     12.00 o
  -6   0  20      204.15      178.45     29.01 o
  -5   0  20      302.61      304.73     12.38 o
  -4   0  20      396.12      465.51     14.15 o
  -3   0  20      395.65      370.29     12.85 o
  -2   0  20       22.92       15.84      5.92 o
  -1   0  20      551.33      571.40     17.08 o
   0   0  20      712.25      804.26     19.92 o
   1   0  20     1076.30     1178.98     52.65 o
   2   0  20      756.61      814.72     20.68 o
   3   0  20        4.86       23.10      8.74 o
   4   0  20      636.53      631.21     14.46 o
   5   0  20      673.29      688.55     23.37 o
   6   0  20      586.64      598.42     14.40 o
   7   0  20       70.05       67.27     10.66 o
   8   0  20     2510.81     2451.85     40.59 o
   9   0  20      331.65      335.85     18.19 o
  10   0  20      600.69      578.10     32.77 o
  11   0  20       35.42       18.80     17.73 o
  12   0  20        0.04       20.95     18.27 o
  13   0  20      466.94      464.20     34.39 o
  14   0  20       56.65       24.71     23.10 o
 -14   1  20       13.71       36.05     13.77 o
 -13   1  20        4.44        0.00     11.70 o
 -12   1  20      110.70      137.48     12.00 o
 -11   1  20        8.32       12.70      9.24 o
 -10   1  20       65.89       47.56     10.07 o
  -9   1  20        5.03        0.78      8.03 o
  -8   1  20      209.11      222.65     23.61 o
  -7   1  20      225.58      240.71     16.97 o
  -6   1  20      361.80      370.33     24.15 o
  -5   1  20      496.14      488.43      9.60 o
  -4   1  20      528.55      589.19     11.01 o
  -3   1  20       24.19       27.72      3.76 o
  -2   1  20       80.15       95.38      6.19 o
  -1   1  20       19.02       26.65      3.99 o
   0   1  20      165.70      170.69      5.86 o
   1   1  20      426.98      415.62      7.82 o
   2   1  20      369.01      415.01      9.38 o
   3   1  20        0.15        0.00      4.66 o
   4   1  20       63.26       72.55      5.84 o
   5   1  20      301.98      292.13      9.20 o
   6   1  20      155.77      169.17      7.92 o
   7   1  20       14.07        9.34      5.98 o
   8   1  20        0.01        1.12      5.98 o
   9   1  20        9.17        0.00      7.07 o
  10   1  20       37.00       24.88     10.52 o
  11   1  20        3.31       11.64     13.10 o
  12   1  20       48.16       67.70     23.10 o
  13   1  20        3.70        0.00     19.34 o
 -13   2  20        0.06        0.00      9.77 o
 -12   2  20        7.82        4.78      9.64 o
 -11   2  20       33.21       29.13      9.40 o
 -10   2  20       86.87       75.26      9.70 o
  -9   2  20       42.03       59.05      8.92 o
  -8   2  20      133.48      143.83     11.36 o
  -7   2  20      192.19      188.63     12.42 o
  -6   2  20      221.94      201.51     10.26 o
  -5   2  20      637.04      611.57     21.11 o
  -4   2  20     1556.38     1499.43     32.95 o
  -3   2  20      182.45      171.93     12.90 o
  -2   2  20        0.00        1.37      7.39 o
  -1   2  20      254.62      250.18     19.46 o
   0   2  20      332.96      352.80     14.05 o
   1   2  20       73.56       86.49     18.36 o
   2   2  20      156.78      145.94      8.26 o
   3   2  20        3.19        0.00      7.39 o
   4   2  20       31.86       31.75      5.27 o
   5   2  20      216.88      211.59      9.09 o
   6   2  20      467.52      527.51     13.54 o
   7   2  20      345.14      358.20     13.29 o
   8   2  20      457.10      473.14     14.12 o
   9   2  20       20.41       19.53      7.92 o
  10   2  20       70.95       79.81     10.94 o
  11   2  20       62.90       64.12     11.54 o
  12   2  20        0.81        0.00     14.06 o
  13   2  20       24.43       54.26     24.18 o
 -12   3  20      166.01      183.91     12.35 o
 -11   3  20       40.75       45.05      8.99 o
 -10   3  20      238.06      244.10     11.30 o
  -9   3  20        2.05        5.41     11.61 o
  -8   3  20       40.57       46.27     12.72 o
  -7   3  20      166.49      151.36     30.36 o
  -6   3  20       72.19       78.84     12.72 o
  -5   3  20      334.23      302.86     22.57 o
  -4   3  20      110.31       84.47     12.72 o
  -3   3  20       66.11       60.26      9.77 o
  -2   3  20        6.84        6.45      8.58 o
  -1   3  20      206.86      237.80     11.05 o
   0   3  20       21.93       16.73      7.60 o
   1   3  20      757.60      752.16     25.20 o
   2   3  20       67.07       80.96     12.67 o
   3   3  20      307.62      307.12     16.76 o
   4   3  20      789.86      728.94     20.76 o
   5   3  20      544.06      541.85     18.68 o
   6   3  20        5.25        4.78      9.23 o
   7   3  20      208.39      203.60      9.27 o
   8   3  20      269.00      260.88     11.30 o
   9   3  20      292.18      282.92     12.32 o
  10   3  20       36.38       61.24      9.39 o
  11   3  20        9.33        0.00     10.98 o
  12   3  20        6.20       12.11     11.27 o
 -11   4  20       29.69       41.33     16.12 o
 -10   4  20       11.16       24.50     21.49 o
  -9   4  20       10.78        0.00     12.92 o
  -8   4  20       65.15       70.81     18.00 o
  -7   4  20      546.13      533.75     23.74 o
  -6   4  20       35.54       39.71     13.83 o
  -5   4  20        0.24       15.76     17.73 o
  -4   4  20        9.64        0.00      9.79 o
  -3   4  20        0.01        0.00      9.85 o
  -2   4  20      179.01      166.46     13.23 o
  -1   4  20      132.56      128.29     12.12 o
   0   4  20      100.85       76.20      9.77 o
   1   4  20      179.75      162.31      8.58 o
   2   4  20        3.68        0.00     10.55 o
   3   4  20        1.26       18.05      9.91 o
   4   4  20      209.13      186.66     14.05 o
   5   4  20       37.17       41.13     11.48 o
   6   4  20      261.83      227.13     14.96 o
   7   4  20      531.51      486.79     24.94 o
   8   4  20       93.47       95.86     13.58 o
   9   4  20        7.44        0.00     11.25 o
  10   4  20      107.06      131.68      9.94 o
  11   4  20       19.00       23.65      8.42 o
  -9   5  20        7.70       23.72     15.94 o
  -8   5  20        0.03        2.83     22.03 o
  -7   5  20        4.74       14.87     13.83 o
  -6   5  20        0.58        0.00     13.45 o
  -5   5  20       59.29       51.66     14.58 o
  -4   5  20      564.91      523.15     21.00 o
  -3   5  20      146.10      139.35     14.16 o
  -2   5  20        0.00        0.00     10.10 o
  -1   5  20       43.16       59.98      9.26 o
   0   5  20        0.10        5.68      7.78 o
   1   5  20      102.99       93.33     12.67 o
   2   5  20       97.03      112.47     11.19 o
   3   5  20      122.34      125.60     11.65 o
   4   5  20       14.74       15.93      9.73 o
   5   5  20        0.01       24.99     11.96 o
   6   5  20       23.53       18.20     11.44 o
   7   5  20       12.69       12.78     12.00 o
   8   5  20       81.60       92.89     15.59 o
   9   5  20       34.28        7.47     13.14 o
  -5   6  20        2.73        0.00     10.07 o
  -4   6  20       26.31       28.97     10.60 o
  -3   6  20       21.67       18.59     10.35 o
  -2   6  20        4.45        3.67     10.39 o
  -1   6  20       35.95       24.16     12.62 o
   0   6  20       68.83       88.68     14.88 o
   1   6  20        7.52        0.00     11.45 o
   2   6  20        7.47       19.74     12.66 o
   3   6  20       29.35       26.15     13.33 o
   4   6  20      218.00      217.30     14.29 o
   5   6  20       40.91       55.70     11.44 o
 -13   1  21        2.58       12.34     15.04 o
 -12   1  21       20.66       21.90     10.06 o
 -11   1  21        0.00        0.00      9.82 o
 -10   1  21      205.63      175.49     19.08 o
  -9   1  21       46.62       44.14      9.98 o
  -8   1  21      239.77      237.26     12.08 o
  -7   1  21       61.30       72.67     10.98 o
  -6   1  21        7.43        0.00      6.70 o
  -5   1  21       16.56        9.57      4.11 o
  -4   1  21        3.02        3.83      4.24 o
  -3   1  21      175.27      156.53      5.53 o
  -2   1  21      268.72      293.15      6.15 o
  -1   1  21        1.66        2.88      3.82 o
   0   1  21        0.70        1.32      3.71 o
   1   1  21       94.09       86.80      5.81 o
   2   1  21       20.29       42.35      4.42 o
   3   1  21       29.23       34.33      5.43 o
   4   1  21       18.26       12.12      5.48 o
   5   1  21      413.03      411.99     10.78 o
   6   1  21        0.71        0.00      5.51 o
   7   1  21       51.90       44.29      6.70 o
   8   1  21       77.77       75.46      7.37 o
   9   1  21      230.18      248.78     10.06 o
  10   1  21        0.10        0.00      8.24 o
  11   1  21        4.10        5.24     22.83 o
  12   1  21       18.71       15.58     19.88 o
  13   1  21        4.74        0.00     21.49 o
 -13   2  21       10.03        5.22     10.01 o
 -12   2  21      132.94      131.72     12.47 o
 -11   2  21        3.51        1.63     17.60 o
 -10   2  21       24.01       23.42      8.98 o
  -9   2  21      151.39      151.59     10.75 o
  -8   2  21        3.80       15.09      7.31 o
  -7   2  21     1752.79     1661.04     29.33 o
  -6   2  21      831.59      763.55     22.56 o
  -5   2  21        0.52        0.00      9.16 o
  -4   2  21      216.15      242.77     14.20 o
  -3   2  21      442.28      430.07     18.80 o
  -2   2  21      381.39      389.69     17.13 o
  -1   2  21        1.86       10.20      6.64 o
   0   2  21       46.72       52.26      8.98 o
   1   2  21      361.05      363.82     14.44 o
   2   2  21       10.56       22.76      8.29 o
   3   2  21      187.49      194.38     11.88 o
   4   2  21       54.44       54.50      4.43 o
   5   2  21      669.69      631.49     13.82 o
   6   2  21        1.08        0.00      6.39 o
   7   2  21      237.68      240.19     11.24 o
   8   2  21       62.14       48.24      8.33 o
   9   2  21       84.31       86.53     17.22 o
  10   2  21      861.02      811.66     33.42 o
  11   2  21      299.88      310.20     21.61 o
  12   2  21       91.43       52.12     15.94 o
  13   2  21        2.72        0.00     15.38 o
 -12   3  21       75.67      106.41     12.42 o
 -11   3  21       92.37      105.87     13.43 o
 -10   3  21      159.56      148.90     18.60 o
  -9   3  21        6.05        7.87     23.10 o
  -8   3  21       45.57       38.81     12.52 o
  -7   3  21       37.09       25.76     12.62 o
  -6   3  21      340.39      317.15     17.84 o
  -5   3  21        8.02       11.63     18.27 o
  -4   3  21       21.02       17.12     11.32 o
  -3   3  21       26.99       24.03     12.95 o
  -2   3  21       12.98       13.08      8.66 o
  -1   3  21       10.20        7.95      7.34 o
   0   3  21       54.95       51.61      8.83 o
   1   3  21      253.46      246.85     13.48 o
   2   3  21      187.58      170.24     11.98 o
   3   3  21      128.04      130.04     11.57 o
   4   3  21       40.37       38.67      9.98 o
   5   3  21        6.54        9.97      9.59 o
   6   3  21       16.33       18.76     10.34 o
   7   3  21       33.88       27.20      6.31 o
   8   3  21       32.37       27.58      9.82 o
   9   3  21        1.41        0.00      7.74 o
  10   3  21       40.21       26.02      8.82 o
  11   3  21        0.01        3.34      8.60 o
  12   3  21        0.69        0.00     10.75 o
 -10   4  21       26.84       14.14     29.28 o
  -9   4  21        6.38        0.00     13.30 o
  -8   4  21        1.06        0.00     13.28 o
  -7   4  21        0.10        0.00     11.76 o
  -6   4  21       97.56       98.44     15.00 o
  -5   4  21      169.66      136.03     15.36 o
  -4   4  21      173.27      166.30     13.57 o
  -3   4  21        1.46       11.62      9.64 o
  -2   4  21       35.82       28.76     10.74 o
  -1   4  21       57.45       65.26     12.85 o
   0   4  21      143.64      135.14     10.66 o
   1   4  21      447.66      419.00     15.22 o
   2   4  21        7.73       10.37      9.34 o
   3   4  21      552.94      545.84     26.46 o
   4   4  21       91.77       71.71     25.26 o
   5   4  21       24.96        3.09      9.89 o
   6   4  21        3.21        2.10     12.02 o
   7   4  21       52.53       76.44     12.71 o
   8   4  21       32.02       34.41     11.85 o
   9   4  21       22.46       24.69     12.03 o
  10   4  21      258.35      273.54     17.78 o
  -8   5  21        6.20        0.00     14.97 o
  -7   5  21        0.49        4.95     15.58 o
  -6   5  21        1.10       11.53     14.51 o
  -5   5  21      105.25      103.45     13.85 o
  -4   5  21       90.80      119.61     13.64 o
  -3   5  21      240.91      245.23     16.05 o
  -2   5  21        6.35        0.00     13.03 o
  -1   5  21        2.95        4.72      8.14 o
   0   5  21      153.23      154.59     14.18 o
   1   5  21       96.88       73.65     12.18 o
   2   5  21      119.13       93.92     10.92 o
   3   5  21       69.78       72.70     10.91 o
   4   5  21       95.62       98.07     11.95 o
   5   5  21       61.46       40.92     12.39 o
   6   5  21       25.05       32.11     12.07 o
   7   5  21        6.48       19.27     12.36 o
   8   5  21       10.94        8.14     11.65 o
  -5   6  21        2.75        0.00     10.16 o
  -4   6  21       60.45       83.84     11.75 o
  -3   6  21       62.43       65.32     11.19 o
  -2   6  21       14.65        0.00      9.46 o
  -1   6  21       98.27      125.88     15.16 o
   0   6  21      300.90      287.85     18.32 o
   1   6  21       34.76       18.67     13.60 o
   2   6  21        9.05       20.21     12.60 o
   3   6  21       78.31       88.13     20.14 o
   4   6  21      105.56       90.05     12.27 o
 -13   0  22       88.84       87.57     20.95 o
 -12   0  22       17.63       33.31     17.19 o
 -11   0  22      459.37      478.17     31.70 o
 -10   0  22      208.20      201.48     21.49 o
  -9   0  22      315.62      253.05     22.03 o
  -8   0  22        3.47        0.00      8.25 o
  -7   0  22      459.82      501.83     30.09 o
  -6   0  22       87.39       85.63      9.68 o
  -5   0  22     1685.29     1803.84     33.43 o
  -4   0  22       83.60      110.03     16.39 o
  -3   0  22     1076.84     1041.05     22.64 o
  -2   0  22      284.82      256.08     11.10 o
  -1   0  22      191.57      198.06     21.22 o
   0   0  22      483.76      496.60     16.52 o
   1   0  22      537.34      522.29     17.28 o
   2   0  22      803.19      854.90     23.10 o
   3   0  22       30.50       21.77      8.87 o
   4   0  22      467.34      441.01     19.88 o
   5   0  22      222.53      215.66      9.69 o
   6   0  22       35.65       39.40      6.72 o
   7   0  22     2415.46     2231.53     34.46 o
   8   0  22      142.95      132.17     19.61 o
   9   0  22        5.20        0.00     14.24 o
  10   0  22       67.21       47.88     13.83 o
  11   0  22        3.56       20.56     13.07 o
  12   0  22      285.08      316.45     29.55 o
  13   0  22       16.86        3.22     21.49 o
 -13   1  22      125.72      132.74     19.34 o
 -12   1  22       24.92       27.94     12.54 o
 -11   1  22       11.79        0.00     13.13 o
 -10   1  22       84.95       68.58     10.06 o
  -9   1  22      410.69      390.23     25.75 o
  -8   1  22        2.52        0.56      7.56 o
  -7   1  22      136.11      118.53      9.38 o
  -6   1  22      294.39      280.75     17.28 o
  -5   1  22     1839.71     1930.50     29.97 o
  -4   1  22      453.62      476.93      9.72 o
  -3   1  22     1891.60     1904.36     21.23 o
  -2   1  22       40.57       39.89      3.80 o
  -1   1  22     1020.80      997.46     13.87 o
   0   1  22        4.30        5.64      3.95 o
   1   1  22      121.19      116.77      5.30 o
   2   1  22      138.03      143.71      6.96 o
   3   1  22       16.51       16.62      5.37 o
   4   1  22       32.17       21.47      5.75 o
   5   1  22       94.83      109.30      9.59 o
   6   1  22        0.06        0.99      7.46 o
   7   1  22       75.77       78.64      7.27 o
   8   1  22      752.47      698.01     14.65 o
   9   1  22       50.40       40.14      7.83 o
  10   1  22        8.38        0.25     19.43 o
  11   1  22      117.03      116.21     12.44 o
  12   1  22       27.04       39.66     23.37 o
  13   1  22       76.98       88.70     17.64 o
 -13   2  22      262.62      293.22     15.37 o
 -12   2  22       80.39       84.43     13.32 o
 -11   2  22        0.56        0.00     10.24 o
 -10   2  22       14.92       10.40      8.78 o
  -9   2  22      239.18      229.69     14.50 o
  -8   2  22        7.03       15.70      7.39 o
  -7   2  22     3583.36     3296.09     46.59 o
  -6   2  22      992.94      992.23     18.63 o
  -5   2  22       73.34       53.42     13.70 o
  -4   2  22       28.74       31.12     12.63 o
  -3   2  22       62.16       79.96     20.42 o
  -2   2  22      134.23      113.11     19.88 o
  -1   2  22      221.19      211.74      9.98 o
   0   2  22      177.51      176.30     11.56 o
   1   2  22       77.45       53.95      9.18 o
   2   2  22       62.94       59.32      9.10 o
   3   2  22       64.32       67.12      9.77 o
   4   2  22      226.90      263.64     10.03 o
   5   2  22       46.92       45.27      7.29 o
   6   2  22        2.71        1.87      6.66 o
   7   2  22       42.65       40.50      9.38 o
   8   2  22      169.32      194.84     10.70 o
   9   2  22       83.26       85.12     10.54 o
  10   2  22       35.77       32.82     10.55 o
  11   2  22      130.63      171.12     13.75 o
  12   2  22        0.01       13.27     14.24 o
 -12   3  22       12.18       19.24      8.93 o
 -11   3  22        0.01        6.99      7.36 o
 -10   3  22        7.20        9.07     13.53 o
  -9   3  22      104.12       95.85     24.98 o
  -8   3  22       82.28       64.70     13.10 o
  -7   3  22       24.97        8.25     12.47 o
  -6   3  22        4.06        7.93     24.71 o
  -5   3  22       60.32       59.21     13.15 o
  -4   3  22      527.00      480.49     21.56 o
  -3   3  22       27.92       18.39     13.65 o
  -2   3  22      231.38      224.20     15.74 o
  -1   3  22       69.78       55.38      8.32 o
   0   3  22       49.99       37.04     12.34 o
   1   3  22      704.43      683.46     19.75 o
   2   3  22      478.19      474.63     18.20 o
   3   3  22        4.53        0.00      9.16 o
   4   3  22       69.56       57.32     10.32 o
   5   3  22      568.35      560.89     19.72 o
   6   3  22        0.01        0.00      9.43 o
   7   3  22       18.42       14.04     10.59 o
   8   3  22        9.74       12.70      7.04 o
   9   3  22       17.98       14.34      8.03 o
  10   3  22        2.08        4.39      8.26 o
  11   3  22        9.57        5.89      8.79 o
 -10   4  22      284.55      285.92     21.06 o
  -9   4  22        7.29        5.04     13.66 o
  -8   4  22       37.74       33.58     20.42 o
  -7   4  22      219.23      218.69     22.30 o
  -6   4  22      133.87      123.65     15.14 o
  -5   4  22       46.97       10.21     18.00 o
  -4   4  22       22.80       28.06     10.57 o
  -3   4  22       14.77        0.00     12.09 o
  -2   4  22       95.78       94.43     11.85 o
  -1   4  22       48.05       56.56     19.28 o
   0   4  22       18.07       29.81      9.62 o
   1   4  22      345.35      351.87     14.49 o
   2   4  22       36.09       35.19     13.65 o
   3   4  22        2.39        0.00     10.13 o
   4   4  22      114.08      114.13     13.11 o
   5   4  22      140.86      132.73     13.55 o
   6   4  22      176.52      174.34     14.65 o
   7   4  22       63.44       49.86     12.31 o
   8   4  22      128.07      150.23     14.74 o
   9   4  22        8.08        8.50     12.42 o
  10   4  22       25.19       27.67     12.67 o
  -8   5  22      112.49      113.50     17.94 o
  -7   5  22        2.70        0.00     14.59 o
  -6   5  22        6.85       11.08     17.46 o
  -5   5  22       22.19       20.50     14.06 o
  -4   5  22      478.15      483.19     20.08 o
  -3   5  22      218.53      180.10     14.99 o
  -2   5  22       35.46       24.41      9.17 o
  -1   5  22       67.46       62.64      9.82 o
   0   5  22        0.05        0.00     12.95 o
   1   5  22        1.78        0.00     12.89 o
   2   5  22      110.78      129.30     12.16 o
   3   5  22       42.51       40.35     10.87 o
   4   5  22      152.43      139.97     12.72 o
   5   5  22       21.01       21.91     15.48 o
   6   5  22       19.01       12.47     12.20 o
   7   5  22       20.49       18.44     12.51 o
   8   5  22        0.09        0.00     12.55 o
  -4   6  22        4.82        0.59     10.36 o
  -3   6  22        4.02       11.10     10.41 o
  -2   6  22       40.14       41.97     13.84 o
  -1   6  22       65.57       65.16     14.65 o
   0   6  22       86.64      114.74     14.86 o
   1   6  22        9.02        0.91     12.96 o
   2   6  22       12.09       12.67     13.41 o
   3   6  22        4.33       22.45     12.79 o
   4   6  22      142.71      178.66     16.83 o
 -13   1  23      144.11      147.98     16.75 o
 -12   1  23       51.65       52.10     13.45 o
 -11   1  23       69.84       82.02     10.80 o
 -10   1  23       19.30       24.81      8.97 o
  -9   1  23      137.52      119.13     10.19 o
  -8   1  23      200.34      173.80     10.54 o
  -7   1  23      258.63      237.61     11.17 o
  -6   1  23     2052.07     2073.05     32.54 o
  -5   1  23      375.58      400.10     12.63 o
  -4   1  23      304.69      289.07     10.90 o
  -3   1  23       88.84       92.34      7.31 o
  -2   1  23      161.54      180.72      6.12 o
  -1   1  23      313.73      287.90      7.58 o
   0   1  23      706.07      708.92     11.49 o
   1   1  23      425.66      417.55      9.08 o
   2   1  23      114.85      123.64      6.73 o
   3   1  23      130.08      148.12      9.22 o
   4   1  23        9.89       10.09      5.77 o
   5   1  23        0.07        0.25      5.76 o
   6   1  23        1.60        0.00      5.80 o
   7   1  23     1275.65     1233.11     21.25 o
   8   1  23       77.07       79.66      8.52 o
   9   1  23       90.65       79.70     10.97 o
  10   1  23        9.48       16.94     10.03 o
  11   1  23        1.48        0.00     13.84 o
  12   1  23        0.72        0.00     10.65 o
  13   1  23       17.18        8.41     21.19 o
 -12   2  23        7.42        4.22     10.49 o
 -11   2  23       79.44       74.57     10.53 o
 -10   2  23       62.65       60.96     18.55 o
  -9   2  23      258.90      267.82     13.24 o
  -8   2  23        3.45       14.02      7.39 o
  -7   2  23        4.72       14.76      6.53 o
  -6   2  23      173.09      198.83     14.83 o
  -5   2  23       37.85       39.36     11.32 o
  -4   2  23      786.89      763.16     23.79 o
  -3   2  23      906.44      940.76     26.14 o
  -2   2  23        0.67       11.47      9.86 o
  -1   2  23      263.54      268.11     15.59 o
   0   2  23      615.06      605.55     18.09 o
   1   2  23      297.81      327.13     14.36 o
   2   2  23      100.07      102.67     10.25 o
   3   2  23       12.36        0.00      8.22 o
   4   2  23       28.33       23.22      5.27 o
   5   2  23      315.21      333.22     10.79 o
   6   2  23      199.23      200.14      9.75 o
   7   2  23       10.46       21.70      7.47 o
   8   2  23        1.92        0.00      7.30 o
   9   2  23       58.13       44.12      8.69 o
  10   2  23       30.16       24.76     14.05 o
  11   2  23       70.39       79.20     12.01 o
  12   2  23        0.26        0.00     10.82 o
 -11   3  23       60.02       62.55     15.90 o
 -10   3  23       91.05       90.40     20.68 o
  -9   3  23       71.06       94.86     15.45 o
  -8   3  23      269.34      254.45     18.02 o
  -7   3  23       46.07       44.82     15.31 o
  -6   3  23      373.50      339.52     29.01 o
  -5   3  23        3.62        0.00     10.32 o
  -4   3  23       53.70       32.87     11.96 o
  -3   3  23       73.65       54.00     12.54 o
  -2   3  23      261.41      264.84     14.22 o
  -1   3  23       61.13       37.15      8.51 o
   0   3  23      304.24      296.42     15.97 o
   1   3  23      441.46      443.65     23.84 o
   2   3  23      179.21      183.52     12.98 o
   3   3  23      244.23      230.91     13.74 o
   4   3  23      615.53      603.19     31.44 o
   5   3  23       16.96        0.00      9.41 o
   6   3  23       12.15       11.05     13.10 o
   7   3  23        4.82        0.00     10.25 o
   8   3  23       39.70       41.83      7.27 o
   9   3  23       21.15       11.70     10.00 o
  10   3  23       21.64       33.90      8.83 o
  11   3  23       25.67       32.25     11.40 o
 -10   4  23       28.89       12.21     13.83 o
  -9   4  23       41.28       31.70     14.44 o
  -8   4  23       66.02       87.81     15.18 o
  -7   4  23        0.21       12.94     13.23 o
  -6   4  23      260.42      256.25     19.36 o
  -5   4  23      174.78      175.72     16.78 o
  -4   4  23       41.86       23.49     13.61 o
  -3   4  23       56.98       29.89     10.48 o
  -2   4  23       51.87       54.46     11.11 o
  -1   4  23        7.37        6.32      9.77 o
   0   4  23       14.99        7.20      8.50 o
   1   4  23      150.27      144.43     16.29 o
   2   4  23       10.69       13.38      8.96 o
   3   4  23       45.87       46.65     11.73 o
   4   4  23       36.17       39.14     11.78 o
   5   4  23        5.50        0.00     10.48 o
   6   4  23        3.44       24.49     11.26 o
   7   4  23      279.56      247.68     23.93 o
   8   4  23       33.61       32.05     12.25 o
   9   4  23       38.02       34.26     25.04 o
  10   4  23      151.68      168.11     16.34 o
  -7   5  23       30.99       33.79     15.10 o
  -6   5  23       94.53       89.35     16.83 o
  -5   5  23        0.61        3.67     23.10 o
  -4   5  23        0.06        0.00     16.21 o
  -3   5  23       67.26       77.94     15.06 o
  -2   5  23        4.14        0.00     11.31 o
  -1   5  23        4.67        0.00     12.03 o
   0   5  23      179.72      168.20     14.55 o
   1   5  23       67.27       54.83     12.38 o
   2   5  23        0.00        0.00      9.33 o
   3   5  23        0.00        0.00     11.17 o
   4   5  23        0.26       16.35     10.68 o
   5   5  23        0.87        0.00     12.49 o
   6   5  23        0.08        5.92     12.40 o
   7   5  23       13.69        0.00     12.80 o
  -3   6  23      106.52       99.06     12.78 o
  -2   6  23        1.35        0.00     12.04 o
  -1   6  23        8.26       23.56     13.68 o
   0   6  23        8.63        0.00     13.23 o
   1   6  23        1.05        0.00     12.18 o
   2   6  23       10.02        0.00     12.60 o
   3   6  23       11.60        7.81     13.31 o
 -13   0  24       57.59       22.03     19.34 o
 -12   0  24       82.86      118.74     21.49 o
 -11   0  24       45.76       50.50     17.73 o
 -10   0  24        2.53       23.64     16.66 o
  -9   0  24        0.07        0.00     13.43 o
  -8   0  24        0.52        0.00     13.97 o
  -7   0  24        4.42        0.44     11.01 o
  -6   0  24       70.39       76.77      9.41 o
  -5   0  24      560.98      563.94     29.28 o
  -4   0  24     1056.27      998.43     22.79 o
  -3   0  24      468.57      463.65     15.45 o
  -2   0  24     1912.46     1955.11     29.99 o
  -1   0  24      274.31      285.52     23.91 o
   0   0  24      124.51      146.56     11.76 o
   1   0  24      560.47      565.63     23.91 o
   2   0  24      214.15      166.97     13.97 o
   3   0  24       19.14       29.16     11.55 o
   4   0  24        9.53        3.19      9.68 o
   5   0  24      514.05      480.55     20.15 o
   6   0  24      312.61      327.07     16.05 o
   7   0  24        0.11        0.00     10.06 o
   8   0  24       24.35        3.01     16.39 o
   9   0  24       64.13       67.19     14.42 o
  10   0  24       52.96       66.05     21.22 o
  11   0  24       41.17       49.81     14.59 o
  12   0  24      210.59      210.86     19.81 o
 -12   1  24        5.50        5.22     12.47 o
 -11   1  24      195.52      196.19     16.37 o
 -10   1  24        0.08        8.06      8.61 o
  -9   1  24        4.18        8.50     10.28 o
  -8   1  24      548.70      489.69     15.38 o
  -7   1  24        6.55       21.66      7.85 o
  -6   1  24      140.80      164.71     18.69 o
  -5   1  24     2598.82     2547.00     37.49 o
  -4   1  24        0.34        1.94      6.44 o
  -3   1  24      423.78      427.06     10.60 o
  -2   1  24      538.99      541.10     10.32 o
  -1   1  24      405.62      394.95     14.58 o
   0   1  24     1055.01     1003.99     18.02 o
   1   1  24      208.27      213.49      8.75 o
   2   1  24        1.11        3.18      5.34 o
   3   1  24       17.97       18.99      5.76 o
   4   1  24       31.63       26.60      6.74 o
   5   1  24        1.75        0.00      6.29 o
   6   1  24      331.37      341.09     11.75 o
   7   1  24        0.12        2.68      6.69 o
   8   1  24      116.39      107.29      8.92 o
   9   1  24        1.66        7.52     10.03 o
  10   1  24       19.86       17.43     10.56 o
  11   1  24        6.34        5.54     10.82 o
  12   1  24       12.77        6.50     11.36 o
 -12   2  24       47.23       40.77     10.60 o
 -11   2  24      202.01      198.71     12.49 o
 -10   2  24      135.80      145.23     18.45 o
  -9   2  24       82.21       86.49      9.31 o
  -8   2  24        2.28        5.86      6.97 o
  -7   2  24       35.80       31.16      6.35 o
  -6   2  24     1162.33     1053.34     32.50 o
  -5   2  24      211.84      227.86     15.18 o
  -4   2  24      154.77      136.88     13.39 o
  -3   2  24       47.82       44.27     11.47 o
  -2   2  24       72.30       79.82     11.49 o
  -1   2  24      294.60      282.48     14.15 o
   0   2  24      608.57      559.09     21.23 o
   1   2  24      704.24      716.08     19.74 o
   2   2  24      514.92      453.75     16.22 o
   3   2  24        1.12        0.00     12.57 o
   4   2  24      170.20      191.56     12.71 o
   5   2  24       79.56       84.95      9.01 o
   6   2  24       47.77       45.65      7.43 o
   7   2  24      131.33      129.82      9.85 o
   8   2  24      403.05      385.93     13.27 o
   9   2  24       45.39       54.50     10.86 o
  10   2  24       36.66       51.96     11.05 o
  11   2  24        3.80       11.00     11.02 o
  12   2  24       65.31       91.30     20.40 o
 -11   3  24       27.31       18.49     14.59 o
 -10   3  24      330.65      341.08     21.40 o
  -9   3  24       51.45       41.75     37.88 o
  -8   3  24        2.27       12.26     12.52 o
  -7   3  24      244.83      220.14     26.59 o
  -6   3  24       93.64       70.72     13.48 o
  -5   3  24       23.55       39.37     12.69 o
  -4   3  24        0.74       13.97     11.78 o
  -3   3  24       94.46       70.39     13.30 o
  -2   3  24        0.57        0.00      9.07 o
  -1   3  24      591.13      529.40     15.61 o
   0   3  24      864.62      864.31     19.35 o
   1   3  24      227.09      224.92     14.34 o
   2   3  24        4.69        0.00     10.24 o
   3   3  24       10.56       16.30     10.29 o
   4   3  24       90.71       99.42     12.07 o
   5   3  24       96.18       88.47     11.94 o
   6   3  24        4.80        0.00     10.20 o
   7   3  24      143.81      171.94     16.59 o
   8   3  24       96.43       97.05      9.05 o
   9   3  24        0.78        0.03      7.36 o
  10   3  24       11.14        9.06      8.10 o
  11   3  24        8.25        2.64     10.70 o
  -9   4  24       66.89       75.55     18.54 o
  -8   4  24       52.22       47.82     15.00 o
  -7   4  24       35.19       50.52     15.35 o
  -6   4  24      167.35      149.66     16.32 o
  -5   4  24       22.81       13.27     13.83 o
  -4   4  24        3.03       29.51     13.77 o
  -3   4  24        1.83        0.00      9.45 o
  -2   4  24        8.42        0.00      9.92 o
  -1   4  24      104.26       96.08     11.85 o
   0   4  24      413.71      370.45     22.64 o
   1   4  24       80.50       61.40     10.18 o
   2   4  24        8.13        1.98     10.93 o
   3   4  24        2.24        8.61     11.01 o
   4   4  24        5.64        9.17     10.91 o
   5   4  24        0.43        0.00     12.96 o
   6   4  24      248.70      233.61     16.57 o
   7   4  24       43.75       40.11     12.20 o
   8   4  24      109.68       92.35     13.71 o
   9   4  24       35.83       28.15     14.87 o
  -7   5  24       17.94       38.58     15.56 o
  -6   5  24        1.14        0.00     14.04 o
  -5   5  24       46.90       49.78     16.50 o
  -4   5  24       21.99       33.01     12.73 o
  -3   5  24       35.08       55.93     12.93 o
  -2   5  24       21.21       25.27     12.22 o
  -1   5  24       94.38       82.56     14.05 o
   0   5  24       59.22       65.94     19.85 o
   1   5  24       27.70       38.06     12.51 o
   2   5  24       16.29        6.26     10.04 o
   3   5  24       28.03       40.14     11.04 o
   4   5  24       13.97        0.00     10.02 o
   5   5  24       13.50       13.40     12.53 o
   6   5  24        0.01        0.00     12.29 o
   7   5  24        2.69        0.00     12.86 o
  -1   6  24        9.48        9.06     12.90 o
   0   6  24        4.92        0.00     13.00 o
   1   6  24       27.95       20.85     20.66 o
 -12   1  25       32.55       61.87     13.68 o
 -11   1  25       10.54        7.40     15.58 o
 -10   1  25       31.09       27.44     11.47 o
  -9   1  25       33.79       33.15      8.95 o
  -8   1  25        1.98        5.75      7.96 o
  -7   1  25      101.42       98.21     15.04 o
  -6   1  25        7.82        0.00      7.03 o
  -5   1  25      824.77      836.51     18.19 o
  -4   1  25       61.25       57.60      7.44 o
  -3   1  25     2775.80     2724.72     39.01 o
  -2   1  25       16.86       17.52     10.24 o
  -1   1  25      399.62      398.21     12.51 o
   0   1  25      177.59      179.17     13.74 o
   1   1  25      266.80      277.39     11.13 o
   2   1  25       18.25       15.14      6.29 o
   3   1  25        0.25        1.38      6.17 o
   4   1  25      207.24      226.65      9.98 o
   5   1  25       51.78       35.58      7.30 o
   6   1  25      383.88      375.01     18.14 o
   7   1  25        0.00        0.66      7.41 o
   8   1  25        4.74        2.83      9.46 o
   9   1  25       15.22       10.84     10.38 o
  10   1  25        8.53       23.18     10.92 o
  11   1  25        7.42       19.09     10.88 o
  12   1  25        0.00        0.00     11.01 o
 -12   2  25        0.28        0.00      9.75 o
 -11   2  25        6.83        9.63      9.11 o
 -10   2  25        2.92        0.00      8.37 o
  -9   2  25       74.66       60.15      8.74 o
  -8   2  25      634.16      572.89     15.28 o
  -7   2  25      155.56      132.06     15.30 o
  -6   2  25       66.92       69.44     12.62 o
  -5   2  25       57.11       56.03     12.24 o
  -4   2  25      113.33       81.90     13.16 o
  -3   2  25        0.18        0.00     10.17 o
  -2   2  25      194.82      216.98     14.80 o
  -1   2  25       64.03       54.47     12.71 o
   0   2  25      149.09      146.92     11.44 o
   1   2  25        0.64        0.00      8.30 o
   2   2  25      298.08      310.55     14.33 o
   3   2  25       15.54        0.00     10.95 o
   4   2  25      161.31      180.89     12.71 o
   5   2  25       12.27       24.63      7.29 o
   6   2  25      141.92      177.30      9.40 o
   7   2  25      180.91      168.60      9.91 o
   8   2  25       49.66       58.33      8.66 o
   9   2  25       10.00       16.52     10.30 o
  10   2  25        0.29        5.91     14.18 o
  11   2  25      196.64      222.21     15.46 o
 -10   3  25      268.84      250.06     20.26 o
  -9   3  25      247.23      248.18     19.27 o
  -8   3  25       57.74       56.16     14.38 o
  -7   3  25       66.16       48.58     14.06 o
  -6   3  25        9.72        1.79     12.00 o
  -5   3  25        5.58       10.48     23.37 o
  -4   3  25      113.40       74.36     16.12 o
  -3   3  25       22.06       28.74     12.16 o
  -2   3  25      123.77      118.07     11.99 o
  -1   3  25      108.98       89.57     10.24 o
   0   3  25      154.61      149.54     10.91 o
   1   3  25      262.73      276.52     15.39 o
   2   3  25      674.55      660.63     30.09 o
   3   3  25       52.91       51.57     11.01 o
   4   3  25       83.47       91.66     11.78 o
   5   3  25      172.78      176.01     20.97 o
   6   3  25        0.57        0.00      9.68 o
   7   3  25       14.40       20.81     10.83 o
   8   3  25       16.65       17.73     10.88 o
   9   3  25        4.97        2.05      7.29 o
  10   3  25        7.08        1.01      7.90 o
  -9   4  25        2.26       26.14     15.07 o
  -8   4  25       17.72        9.06     14.59 o
  -7   4  25        8.33        0.00     31.43 o
  -6   4  25        8.33        4.33     13.77 o
  -5   4  25        0.73        0.00     12.52 o
  -4   4  25        0.48        0.00     11.85 o
  -3   4  25       40.28       30.67     12.02 o
  -2   4  25      343.51      300.73     16.54 o
  -1   4  25        6.82        0.00     10.01 o
   0   4  25      300.68      260.16     13.91 o
   1   4  25       10.38        0.00      9.19 o
   2   4  25        5.79        8.44      9.77 o
   3   4  25       51.52       63.64     12.30 o
   4   4  25        0.83        3.16     11.57 o
   5   4  25       47.19       77.33     13.13 o
   6   4  25        1.61        0.00     13.63 o
   7   4  25       24.04       33.15     12.56 o
   8   4  25        0.99       14.76     14.37 o
   9   4  25       48.58       32.43     13.16 o
  -6   5  25      312.95      318.85     42.18 o
  -5   5  25      222.69      213.92     19.81 o
  -4   5  25       27.14       25.59     12.38 o
  -3   5  25       14.05        0.00     11.44 o
  -2   5  25       60.91       76.97     19.03 o
  -1   5  25       25.71       26.81     12.18 o
   0   5  25        0.21        0.00     13.93 o
   1   5  25       89.80      101.33     14.30 o
   2   5  25        0.43       11.98     10.66 o
   3   5  25      171.78      187.63     13.75 o
   4   5  25        8.66       13.07     11.08 o
   5   5  25        0.86        0.00     12.77 o
   6   5  25        7.68        2.30     12.92 o
 -12   0  26      146.51      119.27     22.03 o
 -11   0  26       33.08       31.70     17.73 o
 -10   0  26      204.64      198.79     23.10 o
  -9   0  26      532.24      568.97     30.62 o
  -8   0  26       54.56       55.88     16.66 o
  -7   0  26      142.55      128.41     18.27 o
  -6   0  26      151.23      135.93     17.73 o
  -5   0  26       54.82       48.42      8.78 o
  -4   0  26      713.28      754.52     49.43 o
  -3   0  26     1040.56     1094.68     24.78 o
  -2   0  26     8486.48     8430.13    104.21 o
  -1   0  26       85.99       81.77     11.16 o
   0   0  26      120.79      125.38     21.49 o
   1   0  26        4.70        0.00      9.67 o
   2   0  26       13.96       22.30     10.26 o
   3   0  26       78.16       81.20     11.55 o
   4   0  26       23.75       20.99     13.97 o
   5   0  26        6.96        0.00     10.06 o
   6   0  26       73.52       74.53     12.69 o
   7   0  26      170.49      167.61     17.46 o
   8   0  26       64.17       57.98     13.07 o
   9   0  26       22.52       31.88     13.43 o
  10   0  26       42.14       61.79     19.34 o
  11   0  26        2.27       25.25     18.80 o
  12   0  26       13.69       32.24     19.88 o
 -12   1  26        0.78        0.00     12.00 o
 -11   1  26       85.14       81.61     13.43 o
 -10   1  26       56.82       46.32     12.26 o
  -9   1  26        0.14        0.00     10.32 o
  -8   1  26       81.86       71.20     11.20 o
  -7   1  26       49.17       52.63      8.59 o
  -6   1  26       26.39       19.38      9.49 o
  -5   1  26       28.69       32.81      8.35 o
  -4   1  26     1620.29     1535.13     37.19 o
  -3   1  26       79.40       90.41      8.14 o
  -2   1  26      109.86      114.52     11.77 o
  -1   1  26        1.83        0.00      5.98 o
   0   1  26        5.28        4.82      6.54 o
   1   1  26      608.79      616.90     15.76 o
   2   1  26      133.88      147.93      9.96 o
   3   1  26        0.95        0.00      6.10 o
   4   1  26      139.96      120.99     10.27 o
   5   1  26      368.96      349.69     11.97 o
   6   1  26     1873.53     1822.33     27.54 o
   7   1  26      816.58      784.11     17.25 o
   8   1  26       33.72       33.28     10.50 o
   9   1  26        1.46       10.03     10.07 o
  10   1  26       67.12       94.51     12.53 o
  11   1  26       45.79       44.57     12.11 o
  12   1  26        3.55       21.64     15.11 o
 -11   2  26       16.36       28.38     10.41 o
 -10   2  26        3.86       11.81      8.28 o
  -9   2  26        2.32        4.68      7.20 o
  -8   2  26       84.44       73.41     11.10 o
  -7   2  26      249.23      200.07     15.90 o
  -6   2  26      774.74      732.35     24.40 o
  -5   2  26       94.79       79.55     12.85 o
  -4   2  26       32.68       40.96     11.70 o
  -3   2  26       11.10        0.00     10.44 o
  -2   2  26        1.17       14.32     11.09 o
  -1   2  26      771.24      751.02     20.13 o
   0   2  26      213.86      209.77     12.51 o
   1   2  26      312.36      314.86     14.44 o
   2   2  26      150.33      148.84     12.04 o
   3   2  26      519.11      486.21     17.45 o
   4   2  26       91.03      103.90     11.05 o
   5   2  26      531.07      533.43     13.09 o
   6   2  26      520.05      545.77     14.06 o
   7   2  26       98.97      104.41      9.00 o
   8   2  26       99.75      122.70     13.76 o
   9   2  26       47.97       45.48     11.86 o
  10   2  26        0.43        1.94     10.61 o
  11   2  26       22.11        5.53     17.31 o
 -10   3  26       79.93       94.87     18.27 o
  -9   3  26      486.28      530.41     52.38 o
  -8   3  26      106.56       83.99     16.66 o
  -7   3  26      518.52      489.79     23.16 o
  -6   3  26       26.59       16.06     12.69 o
  -5   3  26       22.99       28.55     12.34 o
  -4   3  26        5.73       10.30     11.96 o
  -3   3  26       32.20       28.83     13.07 o
  -2   3  26       22.29        3.90     10.78 o
  -1   3  26      100.60       80.40      9.83 o
   0   3  26     1229.22     1198.12     30.09 o
   1   3  26      231.67      211.18     14.55 o
   2   3  26       17.44        5.98     10.23 o
   3   3  26      551.37      484.77     19.43 o
   4   3  26        4.09        0.00      9.76 o
   5   3  26        0.25        5.88     10.61 o
   6   3  26        4.31        0.50     10.43 o
   7   3  26        0.08        0.00     10.43 o
   8   3  26       20.28        1.89     10.57 o
   9   3  26       52.77       63.09      7.91 o
  10   3  26       44.54       31.36      8.31 o
  -8   4  26        0.01        0.00     20.15 o
  -7   4  26        1.09        0.00     13.39 o
  -6   4  26       84.82       62.43     31.43 o
  -5   4  26        5.27        5.87     13.53 o
  -4   4  26        0.09        0.00     12.24 o
  -3   4  26       10.86        0.00     10.92 o
  -2   4  26       93.37       68.28     12.07 o
  -1   4  26        4.83        7.94     10.33 o
   0   4  26        2.32        4.46     11.86 o
   1   4  26        1.77        0.00      8.92 o
   2   4  26        0.43        0.00      9.52 o
   3   4  26       15.27        2.62     11.25 o
   4   4  26       38.71       17.19     11.89 o
   5   4  26      101.19      139.32     15.24 o
   6   4  26       20.63       19.81     11.81 o
   7   4  26      183.50      220.02     16.94 o
   8   4  26       76.60      107.70     14.51 o
  -6   5  26        1.84       10.75     14.21 o
  -5   5  26        1.38       10.89     15.85 o
  -4   5  26       99.22      103.34     21.76 o
  -3   5  26       34.08       28.90     12.38 o
  -2   5  26      104.62       95.46     13.94 o
  -1   5  26      118.83      122.89     15.07 o
   0   5  26       90.61      102.80     14.80 o
   1   5  26        1.25        0.00     13.11 o
   2   5  26        0.04        5.12     10.19 o
   3   5  26      231.20      231.37     14.56 o
   4   5  26      188.19      208.88     14.67 o
   5   5  26       24.40       15.52     13.54 o
 -11   1  27       71.34       71.56     14.24 o
 -10   1  27        0.83        6.15     11.47 o
  -9   1  27       15.78        0.00     10.20 o
  -8   1  27       28.64       38.42      8.57 o
  -7   1  27       17.69       17.98      8.33 o
  -6   1  27        0.03        0.00      9.99 o
  -5   1  27       31.24       48.26      8.89 o
  -4   1  27      720.64      745.43     16.85 o
  -3   1  27      204.48      206.21      9.86 o
  -2   1  27     1079.27     1083.46     18.44 o
  -1   1  27      108.43      104.60      7.49 o
   0   1  27      262.19      239.61     15.07 o
   1   1  27       63.37       62.29      8.98 o
   2   1  27      369.04      364.89     13.41 o
   3   1  27       26.51       31.52      6.89 o
   4   1  27      335.76      315.06     11.55 o
   5   1  27       75.23       53.45      7.83 o
   6   1  27        0.18        0.00      7.22 o
   7   1  27       95.45       97.48     11.22 o
   8   1  27       38.49       45.86     10.81 o
   9   1  27      319.54      327.87     17.44 o
  10   1  27       87.44       84.97     12.67 o
  11   1  27       72.50       82.49     15.90 o
 -11   2  27        2.80        4.84     10.23 o
 -10   2  27        7.97       17.62      8.40 o
  -9   2  27       33.82       22.43     13.71 o
  -8   2  27       67.82       65.10      7.20 o
  -7   2  27        0.01        0.00     11.32 o
  -6   2  27        1.61        0.00     18.27 o
  -5   2  27      670.94      648.81     23.14 o
  -4   2  27      738.07      676.61     23.56 o
  -3   2  27        2.76        0.00     10.94 o
  -2   2  27      603.57      617.93     22.71 o
  -1   2  27        9.89       19.44      9.58 o
   0   2  27        5.49       18.21     13.16 o
   1   2  27      392.89      313.31     14.63 o
   2   2  27      775.60      787.21     37.51 o
   3   2  27      166.58      177.98     15.10 o
   4   2  27        1.86        5.34      9.16 o
   5   2  27      757.33      749.73     15.51 o
   6   2  27        0.92        0.00      6.74 o
   7   2  27      204.37      222.59     10.92 o
   8   2  27       27.46       20.00      9.77 o
   9   2  27       27.65       24.64     13.15 o
  10   2  27       15.55       30.02     11.26 o
  11   2  27        0.04        0.00     10.81 o
 -10   3  27        0.00        0.00     12.92 o
  -9   3  27      118.95      114.46     16.60 o
  -8   3  27       10.71       20.02     31.43 o
  -7   3  27       59.35       37.57     23.37 o
  -6   3  27        1.93        0.00     11.58 o
  -5   3  27        2.16       15.25     11.93 o
  -4   3  27        0.29       11.45     26.86 o
  -3   3  27       37.51       43.15     13.45 o
  -2   3  27       43.04       27.99     13.00 o
  -1   3  27      883.10      819.77     19.73 o
   0   3  27       61.35       59.63      9.39 o
   1   3  27       98.47      128.64     10.96 o
   2   3  27        1.61        0.00     15.75 o
   3   3  27       93.53       79.70     17.01 o
   4   3  27       60.49       37.55     20.00 o
   5   3  27      253.54      264.23     17.37 o
   6   3  27       15.61        0.00     10.42 o
   7   3  27       74.97       97.93     36.89 o
   8   3  27       25.85       46.89     12.33 o
   9   3  27       19.80        8.26     10.86 o
  -8   4  27       38.70       70.13     16.66 o
  -7   4  27      184.91      173.74     31.16 o
  -6   4  27        2.67        0.00     13.48 o
  -5   4  27       27.01       36.96     14.20 o
  -4   4  27      405.28      417.06     22.33 o
  -3   4  27       51.39       27.33     20.42 o
  -2   4  27        6.12        0.00     10.71 o
  -1   4  27      212.61      137.22     14.14 o
   0   4  27        2.87        9.76      9.86 o
   1   4  27      266.25      284.92     14.74 o
   2   4  27        0.93        4.64      9.60 o
   3   4  27       16.29        6.40     12.04 o
   4   4  27        6.65        5.52     14.85 o
   5   4  27        5.05       14.27     11.58 o
   6   4  27       64.65       56.08     14.61 o
   7   4  27       12.14        3.05     11.88 o
   8   4  27       50.56       55.34     13.90 o
  -5   5  27       65.95       57.45     17.21 o
  -4   5  27        3.26        0.00     16.12 o
  -3   5  27       31.74       27.01     12.44 o
  -2   5  27      119.06      130.52     14.96 o
  -1   5  27       10.33       13.21     12.98 o
   0   5  27       10.32       10.44     12.30 o
   1   5  27        6.03        2.30     21.44 o
   2   5  27        0.14        0.00     10.59 o
   3   5  27       44.48       62.21     12.64 o
   4   5  27        2.33        6.76     12.18 o
   5   5  27        0.02        0.00     17.70 o
 -11   0  28        3.99       36.53     18.80 o
 -10   0  28       26.37       22.57     17.19 o
  -9   0  28      617.68      685.02     34.92 o
  -8   0  28      118.73      101.54     17.73 o
  -7   0  28      383.98      384.68     25.79 o
  -6   0  28      234.94      255.20     21.49 o
  -5   0  28       73.24       56.95     15.04 o
  -4   0  28      424.31      423.51     16.28 o
  -3   0  28      291.58      269.46     13.83 o
  -2   0  28      146.74      149.06     12.36 o
  -1   0  28     4366.53     4410.44    103.69 o
   0   0  28      129.30      155.11     13.23 o
   1   0  28     2438.74     2324.81     45.17 o
   2   0  28      121.32      135.26     13.00 o
   3   0  28       42.85       32.15     11.55 o
   4   0  28      206.24      184.82     20.42 o
   5   0  28      162.97      168.70     19.88 o
   6   0  28      657.21      670.51     33.31 o
   7   0  28      975.34      907.99     38.68 o
   8   0  28       84.09      102.62     19.88 o
   9   0  28       80.84       58.03     18.80 o
  10   0  28        0.68        9.67     17.73 o
  11   0  28       10.42       39.76     20.95 o
 -11   1  28       37.51       38.25     12.77 o
 -10   1  28       14.35        7.95     11.10 o
  -9   1  28       53.24       53.75     22.57 o
  -8   1  28       39.09       39.15     10.82 o
  -7   1  28        4.13        5.39      7.78 o
  -6   1  28       78.20       96.35      9.92 o
  -5   1  28        9.93        9.17      7.97 o
  -4   1  28       11.17       12.20      6.93 o
  -3   1  28     1306.69     1305.75     23.34 o
  -2   1  28       25.90       26.40      6.68 o
  -1   1  28       48.71       42.79      6.60 o
   0   1  28       77.87       76.40     15.22 o
   1   1  28      259.85      261.40     11.21 o
   2   1  28      149.30      140.88     10.23 o
   3   1  28       11.24        9.38      7.81 o
   4   1  28       78.93       95.20     13.11 o
   5   1  28      468.24      424.18     13.04 o
   6   1  28       43.01       46.99     12.34 o
   7   1  28       38.86       33.81     13.29 o
   8   1  28        3.76        1.05      9.62 o
   9   1  28        5.19        8.88     10.65 o
  10   1  28       52.14       61.80     11.82 o
  11   1  28       17.88        7.76     11.11 o
 -10   2  28       14.86       24.41      9.08 o
  -9   2  28        3.87        0.00      6.71 o
  -8   2  28       49.95       45.87     13.28 o
  -7   2  28       46.36       31.74     20.68 o
  -6   2  28      280.40      287.04     18.80 o
  -5   2  28      192.99      201.53     15.18 o
  -4   2  28       42.39       51.68     12.47 o
  -3   2  28       25.71       13.23     12.31 o
  -2   2  28       64.46       81.19     29.28 o
  -1   2  28        0.41        0.00      9.09 o
   0   2  28        0.04        0.00      9.18 o
   1   2  28        0.07       13.30     10.67 o
   2   2  28      149.06      142.35     15.44 o
   3   2  28       77.25       65.78     10.67 o
   4   2  28      604.01      631.91     28.98 o
   5   2  28       35.16       36.10     13.91 o
   6   2  28        9.70        0.00      7.13 o
   7   2  28      143.48      133.97     15.79 o
   8   2  28       37.49       37.55      9.83 o
   9   2  28       51.70       48.52     10.95 o
  10   2  28       66.89      101.20     12.45 o
  -9   3  28        0.90        7.44     14.00 o
  -8   3  28        7.43        4.59     20.15 o
  -7   3  28       12.47        0.00     13.00 o
  -6   3  28       34.81       47.40     15.04 o
  -5   3  28      178.39      177.90     48.35 o
  -4   3  28      234.81      243.88     17.81 o
  -3   3  28      256.57      253.61     18.02 o
  -2   3  28       38.14        5.40     12.85 o
  -1   3  28      221.28      201.08     16.71 o
   0   3  28       91.85       97.78     10.51 o
   1   3  28       44.01       46.81      9.55 o
   2   3  28      111.55      119.99     13.62 o
   3   3  28      223.97      191.18     14.67 o
   4   3  28      350.64      322.44     16.82 o
   5   3  28      274.19      239.44     15.55 o
   6   3  28       19.51       20.52     10.70 o
   7   3  28      129.38      132.68     13.68 o
   8   3  28        0.97        3.49     11.20 o
   9   3  28        1.41        4.45     10.87 o
  -7   4  28       31.17       32.47     15.90 o
  -6   4  28       39.63        0.00     18.54 o
  -5   4  28        9.34        3.07     16.39 o
  -4   4  28       24.66       41.72     13.92 o
  -3   4  28       18.14        0.00     13.29 o
  -2   4  28        0.06        0.00     11.11 o
  -1   4  28       17.90       24.14     11.37 o
   0   4  28       28.57       22.37     10.00 o
   1   4  28       87.09      120.32     11.69 o
   2   4  28       43.82       47.50     10.62 o
   3   4  28        4.76        4.03     14.75 o
   4   4  28       50.92       43.77     15.90 o
   5   4  28       39.71       51.89     13.26 o
   6   4  28      354.87      387.32     19.53 o
   7   4  28        1.27        0.00     11.90 o
  -4   5  28       96.49      110.21     18.22 o
  -3   5  28        6.42       23.34     12.51 o
  -2   5  28       34.78       41.14     13.68 o
  -1   5  28       51.59       42.09     16.04 o
   0   5  28        6.70        0.00     12.31 o
   1   5  28        5.98        0.01     12.40 o
   2   5  28        9.17        6.12     14.04 o
   3   5  28        2.12        0.00     10.44 o
 -10   1  29        5.76       13.20     16.66 o
  -9   1  29        0.05        0.00     18.00 o
  -8   1  29       12.84        4.36     10.14 o
  -7   1  29       12.30       22.90     20.95 o
  -6   1  29        0.00        8.96      7.47 o
  -5   1  29      162.73      165.41     10.37 o
  -4   1  29       21.34       14.02      7.10 o
  -3   1  29       45.20       41.32      7.53 o
  -2   1  29       15.31       32.59      8.22 o
  -1   1  29       15.91       23.09     10.78 o
   0   1  29      169.45      173.63      9.78 o
   1   1  29      318.68      325.23     13.47 o
   2   1  29      147.93      155.01     17.67 o
   3   1  29      160.37      163.20     11.08 o
   4   1  29       78.84       73.65      9.93 o
   5   1  29       12.80        4.76      7.12 o
   6   1  29        6.85        0.00      9.40 o
   7   1  29       31.87       45.41     10.79 o
   8   1  29        3.11        5.97     12.27 o
   9   1  29       32.66       32.35     11.69 o
  10   1  29      236.13      253.16     15.84 o
 -10   2  29       13.70        7.20      8.86 o
  -9   2  29       36.86       34.58     13.83 o
  -8   2  29       47.31       57.95     13.86 o
  -7   2  29       81.53       90.27     14.59 o
  -6   2  29       12.47       19.91     11.96 o
  -5   2  29      138.73      128.34     14.30 o
  -4   2  29      813.80      783.01     30.36 o
  -3   2  29      260.51      315.44     41.64 o
  -2   2  29      211.44      197.42     15.35 o
  -1   2  29      112.20      102.81     12.49 o
   0   2  29       78.72       56.10     10.72 o
   1   2  29       12.21       16.37     19.88 o
   2   2  29      199.02      184.98     13.33 o
   3   2  29      854.51      814.58     29.90 o
   4   2  29       46.44       25.81     10.12 o
   5   2  29        6.99        7.02      9.39 o
   6   2  29        0.80        0.00      6.36 o
   7   2  29        8.26        0.00      8.30 o
   8   2  29       14.60        2.39      9.54 o
   9   2  29       64.61       60.91     16.29 o
  10   2  29       17.51       31.31     11.40 o
  -9   3  29      141.24      134.25     28.21 o
  -8   3  29      345.17      322.94     20.88 o
  -7   3  29       23.09       14.33     15.85 o
  -6   3  29       43.78       45.00     14.53 o
  -5   3  29       94.44       91.46     14.42 o
  -4   3  29       19.74       34.74     13.28 o
  -3   3  29        1.78        0.00     12.62 o
  -2   3  29        1.84        0.00     12.63 o
  -1   3  29       89.86       80.12     12.27 o
   0   3  29       11.51       27.42      9.79 o
   1   3  29      186.82      184.38     12.40 o
   2   3  29        8.82        8.82     10.96 o
   3   3  29       47.94       53.12     12.01 o
   4   3  29       77.65       57.09     12.30 o
   5   3  29       26.07       39.82     11.34 o
   6   3  29       29.27       15.84     11.14 o
   7   3  29       20.42       24.30     11.77 o
   8   3  29      142.26      152.48     14.78 o
  -7   4  29       12.42        5.97     15.18 o
  -6   4  29        6.24        0.00     16.12 o
  -5   4  29       20.58       18.95     14.45 o
  -4   4  29       28.39       20.98     14.38 o
  -3   4  29       68.59       56.23     27.67 o
  -2   4  29      134.83      174.04     15.19 o
  -1   4  29      257.17      224.10     16.18 o
   0   4  29        9.53        0.00     10.96 o
   1   4  29      107.08      105.34     11.68 o
   2   4  29      223.58      204.60     18.77 o
   3   4  29        0.07        6.16     11.85 o
   4   4  29       20.89       12.96     12.03 o
   5   4  29       12.39        9.31     11.51 o
   6   4  29       11.31       13.58     12.53 o
  -2   5  29        3.65        0.00     21.84 o
  -1   5  29        3.27        1.56     12.96 o
   0   5  29        0.52       14.53     12.61 o
   1   5  29       10.38       16.33     13.22 o
   2   5  29        2.44        0.00     11.19 o
 -10   0  30       25.00        7.52     17.19 o
  -9   0  30       72.05       65.55     18.80 o
  -8   0  30       90.88       85.96     17.73 o
  -7   0  30      349.36      346.00     25.79 o
  -6   0  30      389.72      436.26     26.86 o
  -5   0  30        7.55        9.13     13.97 o
  -4   0  30      700.11      694.15     31.16 o
  -3   0  30      432.25      375.01     23.64 o
  -2   0  30       48.46       31.97     23.10 o
  -1   0  30        0.33       22.03     13.43 o
   0   0  30      838.59      892.40     34.39 o
   1   0  30       25.01       11.28     14.51 o
   2   0  30      995.61      959.03     37.07 o
   3   0  30       81.16       83.81     17.73 o
   4   0  30       24.41       15.58     16.66 o
   5   0  30      136.76      133.24     18.80 o
   6   0  30      948.83      981.59     40.83 o
   7   0  30      122.16      146.14     22.03 o
   8   0  30      126.05      140.76     23.10 o
   9   0  30       10.03        8.60     18.80 o
  10   0  30      374.09      423.37     31.16 o
 -10   1  30       56.65       56.80     12.89 o
  -9   1  30        5.23        5.65     10.84 o
  -8   1  30      152.44      186.80     18.80 o
  -7   1  30       79.11       61.61     11.13 o
  -6   1  30        3.14       24.88      9.43 o
  -5   1  30       47.86       54.66      8.50 o
  -4   1  30       43.84       51.75      8.25 o
  -3   1  30       62.85       85.88      8.37 o
  -2   1  30       77.15      101.10      7.82 o
  -1   1  30       29.47       33.83      6.71 o
   0   1  30       23.10       36.16      7.70 o
   1   1  30       20.77       19.61      8.17 o
   2   1  30      439.89      462.19     15.19 o
   3   1  30        6.70        9.75      9.86 o
   4   1  30        0.91        7.48      8.78 o
   5   1  30        0.35        5.95      9.46 o
   6   1  30       89.12       91.31     11.27 o
   7   1  30       47.40       35.15     11.47 o
   8   1  30        2.84        0.77     10.31 o
   9   1  30       10.42       19.73     11.50 o
  10   1  30      127.21      143.50     16.37 o
  -9   2  30       79.02       62.32     22.03 o
  -8   2  30      103.42       96.95     15.14 o
  -7   2  30      232.49      249.31     18.02 o
  -6   2  30      180.77      187.77     30.36 o
  -5   2  30       10.36       25.81     12.00 o
  -4   2  30       10.92       26.26     12.52 o
  -3   2  30       11.19       24.86     12.69 o
  -2   2  30       78.72       99.03     13.68 o
  -1   2  30       89.74      102.45     11.73 o
   0   2  30        0.03        0.00      9.29 o
   1   2  30       62.98       61.83     14.06 o
   2   2  30       90.40       81.06     13.91 o
   3   2  30      160.41      178.72     13.16 o
   4   2  30       88.42       63.17     11.22 o
   5   2  30      190.19      157.50     12.89 o
   6   2  30       28.52       42.50     10.75 o
   7   2  30        7.25        9.63      8.62 o
   8   2  30      200.83      171.47     14.96 o
   9   2  30       21.16       15.61     17.48 o
  -8   3  30      173.15      194.44     18.73 o
  -7   3  30       81.97      107.29     47.55 o
  -6   3  30       87.94       86.31     15.74 o
  -5   3  30       31.30       24.38     13.28 o
  -4   3  30        8.55       11.22     13.39 o
  -3   3  30        2.34        0.00     13.00 o
  -2   3  30        2.64        0.00     12.62 o
  -1   3  30       21.59       37.34     13.30 o
   0   3  30       75.20       71.47     10.88 o
   1   3  30      406.12      385.62     15.75 o
   2   3  30        4.28        9.45     11.14 o
   3   3  30       43.04       48.35     13.17 o
   4   3  30        0.01        3.57     11.01 o
   5   3  30      136.36      132.46     13.61 o
   6   3  30       85.63       93.58     13.27 o
   7   3  30        7.23        6.92     11.54 o
   8   3  30       13.12        7.10     10.88 o
  -6   4  30       44.06       20.24     15.14 o
  -5   4  30        3.88       13.50     14.92 o
  -4   4  30       14.21        0.48     14.59 o
  -3   4  30        3.52        0.00     14.38 o
  -2   4  30      102.79      129.40     17.52 o
  -1   4  30       90.27       76.32     13.27 o
   0   4  30      108.23      141.47     14.70 o
   1   4  30        0.03        4.00     10.21 o
   2   4  30        1.21        0.00     10.14 o
   3   4  30        5.58       17.78     12.29 o
   4   4  30        4.47        4.63     19.58 o
   5   4  30       87.49       91.38     15.08 o
   6   4  30        2.66        0.00     15.83 o
  -9   1  31        4.11       20.77     11.43 o
  -8   1  31       67.69       55.89     11.10 o
  -7   1  31       66.70       65.70     20.42 o
  -6   1  31        0.37        7.84      9.43 o
  -5   1  31      121.88      133.39     12.76 o
  -4   1  31       10.33        5.81      7.13 o
  -3   1  31       97.00      115.62      8.83 o
  -2   1  31      381.83      392.59     13.10 o
  -1   1  31       84.82       96.60     12.18 o
   0   1  31       83.38       81.94     15.51 o
   1   1  31       58.29       58.88      8.75 o
   2   1  31       39.70       28.99      8.27 o
   3   1  31      387.83      372.94     14.85 o
   4   1  31       17.58       25.04      9.29 o
   5   1  31       27.71       27.51     10.66 o
   6   1  31        0.05        0.00     10.01 o
   7   1  31      126.80      118.87     12.46 o
   8   1  31       46.89       67.91     13.55 o
   9   1  31        0.29        2.05     12.85 o
  -9   2  31       25.19       30.62     20.95 o
  -8   2  31        7.25        2.15     18.80 o
  -7   2  31       22.33        0.00     12.54 o
  -6   2  31      116.23       94.34     14.69 o
  -5   2  31      123.53       98.27     19.88 o
  -4   2  31       12.32       33.48     12.24 o
  -3   2  31       68.41       79.96     14.06 o
  -2   2  31      121.52      137.92     15.35 o
  -1   2  31       45.77       31.60     10.34 o
   0   2  31      142.95      157.07     13.00 o
   1   2  31       75.90       92.61     29.01 o
   2   2  31        4.21       16.95     13.86 o
   3   2  31      221.48      201.36     14.23 o
   4   2  31       18.53        3.19      9.80 o
   5   2  31      119.61      101.22     11.85 o
   6   2  31      237.34      242.86     20.70 o
   7   2  31      101.29      108.99     18.89 o
   8   2  31       16.41       17.86      9.63 o
   9   2  31       21.14       32.48     10.45 o
  -7   3  31       27.84       17.31     17.46 o
  -6   3  31      175.16      141.91     20.68 o
  -5   3  31       38.97       21.31     25.25 o
  -4   3  31        8.10       33.47     14.00 o
  -3   3  31        0.00       17.00     13.10 o
  -2   3  31       85.20       96.87     27.67 o
  -1   3  31       51.58       66.00     26.86 o
   0   3  31      159.88      174.44     15.62 o
   1   3  31      130.71      136.59     14.66 o
   2   3  31      160.01      120.71     14.03 o
   3   3  31       21.50       37.74     13.58 o
   4   3  31       26.34       26.61     11.75 o
   5   3  31        0.25        6.54     11.50 o
   6   3  31      130.32      111.52     14.08 o
   7   3  31        4.47       17.79     11.54 o
  -5   4  31        7.96        1.52     14.92 o
  -4   4  31       20.61        0.00     14.45 o
  -3   4  31       41.75       50.31     20.15 o
  -2   4  31        8.62        0.00     15.14 o
  -1   4  31       25.12       14.00     12.09 o
   0   4  31        0.44        0.34     12.15 o
   1   4  31        4.50        6.71     10.24 o
   2   4  31      165.11      184.15     13.97 o
   3   4  31       90.32      101.85     12.37 o
   4   4  31        4.54       17.36     12.44 o
   5   4  31       16.91       27.97     13.04 o
  -9   0  32        0.07        0.00     16.66 o
  -8   0  32        3.92        5.37     15.58 o
  -7   0  32      234.94      228.88     22.57 o
  -6   0  32       24.49       10.21     15.04 o
  -5   0  32       24.93       19.34     15.04 o
  -4   0  32       41.51       46.21     15.04 o
  -3   0  32      452.32      470.11     25.79 o
  -2   0  32      133.73      129.48     17.73 o
  -1   0  32      185.32      204.47     13.83 o
   0   0  32      255.45      279.92     23.10 o
   1   0  32      171.36      182.13     19.88 o
   2   0  32        3.68        3.76     15.04 o
   3   0  32       68.24       45.67     16.66 o
   4   0  32       58.49       62.86     18.27 o
   5   0  32      102.38      121.42     19.88 o
   6   0  32       26.70       15.58     17.19 o
   7   0  32       83.88      107.99     20.95 o
   8   0  32        0.24        0.00     17.19 o
   9   0  32       39.27       46.21     20.42 o
  -9   1  32       32.67        0.00     10.73 o
  -8   1  32       27.14       36.72     11.13 o
  -7   1  32        1.34        0.00      9.34 o
  -6   1  32      154.36      143.04     12.02 o
  -5   1  32       24.33       41.20      9.33 o
  -4   1  32       21.05       15.57      8.61 o
  -3   1  32       10.84       12.64      7.39 o
  -2   1  32      123.62      122.86      9.46 o
  -1   1  32       78.26       67.58      8.20 o
   0   1  32      150.46      146.27     10.71 o
   1   1  32      272.70      270.24     24.98 o
   2   1  32        7.78        1.83      8.94 o
   3   1  32      101.59      135.16     12.32 o
   4   1  32      132.93      142.59     19.34 o
   5   1  32       78.56       67.83     12.61 o
   6   1  32        7.86        0.00     17.19 o
   7   1  32       25.52       23.46     16.66 o
   8   1  32       50.79       58.44     18.27 o
   9   1  32      277.18      284.24     19.27 o
  -8   2  32        0.30        5.37     19.34 o
  -7   2  32        1.00        5.91     18.80 o
  -6   2  32       74.13       87.29     14.15 o
  -5   2  32       28.01       74.50     13.68 o
  -4   2  32      108.59      112.21     14.58 o
  -3   2  32        4.78       11.28     12.38 o
  -2   2  32        1.27        8.86     15.31 o
  -1   2  32      503.10      463.63     18.24 o
   0   2  32      304.52      288.43     15.37 o
   1   2  32        5.52        0.00     13.16 o
   2   2  32      121.47      138.86     21.49 o
   3   2  32      128.20      143.18     13.10 o
   4   2  32      384.02      365.72     21.87 o
   5   2  32       60.11       36.08     10.36 o
   6   2  32       35.72       29.51     15.56 o
   7   2  32       22.98       14.08     14.41 o
   8   2  32        8.32        7.02      9.38 o
  -7   3  32      222.96      245.70     23.91 o
  -6   3  32       90.86       75.27     15.60 o
  -5   3  32       89.13       81.72     15.76 o
  -4   3  32       77.25       85.94     21.22 o
  -3   3  32      299.49      335.87     21.40 o
  -2   3  32      169.25      191.15     17.64 o
  -1   3  32       43.98       15.03     13.68 o
   0   3  32       20.10       21.82     11.37 o
   1   3  32       49.27       48.53     11.40 o
   2   3  32        6.28       27.64     11.51 o
   3   3  32        2.09       32.19     12.33 o
   4   3  32       31.09       46.29     12.10 o
   5   3  32       79.22       54.59     12.79 o
   6   3  32       22.09       25.94     11.92 o
  -4   4  32        0.88        5.20     15.07 o
  -3   4  32        0.10        0.00     14.24 o
  -2   4  32       36.00       26.42     15.74 o
  -1   4  32        1.94        0.00     13.70 o
   0   4  32       10.26        8.38     12.08 o
   1   4  32       93.16       81.84     12.01 o
   2   4  32        0.11        0.44     10.73 o
   3   4  32        1.91       17.88     11.71 o
  -8   1  33       37.11       41.51     13.70 o
  -7   1  33       39.56       41.11     10.24 o
  -6   1  33       13.66       13.43     13.97 o
  -5   1  33       92.60       80.94     10.09 o
  -4   1  33       10.75       14.52     15.85 o
  -3   1  33       11.35       12.16      7.37 o
  -2   1  33       15.34       16.55      7.16 o
  -1   1  33       30.27       49.15      8.67 o
   0   1  33      110.98      130.04     10.71 o
   1   1  33       27.85       32.39     10.48 o
   2   1  33        6.95        8.47      9.03 o
   3   1  33      116.64      120.24     18.00 o
   4   1  33        3.36        2.34     10.24 o
   5   1  33        1.12        0.00     10.75 o
   6   1  33      214.78      223.38     16.65 o
   7   1  33      172.32      161.55     15.36 o
   8   1  33       52.05       48.65     13.53 o
  -7   2  33        3.41       20.95     19.88 o
  -6   2  33       99.60       85.24     24.45 o
  -5   2  33       40.79       26.30     22.03 o
  -4   2  33        0.57        0.00     12.34 o
  -3   2  33       85.92       60.05     13.92 o
  -2   2  33      143.13      122.43     15.74 o
  -1   2  33       85.13       90.94     12.04 o
   0   2  33        9.79        8.08     10.74 o
   1   2  33        0.00        0.00     12.72 o
   2   2  33       26.78       25.21     14.59 o
   3   2  33        0.92        5.64     13.68 o
   4   2  33       11.25        8.17     10.42 o
   5   2  33       24.47       47.87     17.46 o
   6   2  33        8.00       11.43     15.14 o
   7   2  33        2.52        0.00     14.97 o
  -6   3  33       16.51        0.00     13.53 o
  -5   3  33        0.45        0.00     13.00 o
  -4   3  33       15.26        4.69     13.97 o
  -3   3  33       76.27       62.84     15.00 o
  -2   3  33       76.28       68.04     15.60 o
  -1   3  33        0.43        3.11     13.81 o
   0   3  33      107.69       90.60     13.14 o
   1   3  33       86.31       92.40     13.32 o
   2   3  33        3.61        0.00     10.81 o
   3   3  33       11.23       22.57     11.68 o
   4   3  33       81.47       76.36     13.24 o
   5   3  33       10.08        0.00     10.70 o
   6   3  33        6.16        3.61     11.70 o
  -2   4  33        3.85        1.07     25.79 o
  -1   4  33       11.42       27.40     29.01 o
   0   4  33        0.01        0.00     12.19 o
   1   4  33        0.74        5.98     10.34 o
   2   4  33       31.44       27.97     11.69 o
  -8   0  34        0.03        0.00     15.04 o
  -7   0  34       32.51        6.98     16.66 o
  -6   0  34       18.81       17.19     15.04 o
  -5   0  34       55.25       58.56     17.19 o
  -4   0  34        4.17       24.18     15.04 o
  -3   0  34      559.73      563.06     28.48 o
  -2   0  34      739.47      715.11     32.24 o
  -1   0  34       15.72       30.09     15.04 o
   0   0  34        0.60        5.91     15.04 o
   1   0  34       54.49       76.29     18.27 o
   2   0  34       48.53       49.43     17.73 o
   3   0  34      148.36      192.34     20.95 o
   4   0  34       41.26       34.92     17.73 o
   5   0  34       52.41       80.05     19.88 o
   6   0  34       32.21       29.55     18.27 o
   7   0  34       21.70       40.30     18.80 o
   8   0  34       36.90       45.13     19.88 o
  -8   1  34       15.34        0.00     10.24 o
  -7   1  34      218.09      262.83     14.89 o
  -6   1  34      111.66      146.74     22.03 o
  -5   1  34       54.64       45.71      9.52 o
  -4   1  34      168.14      173.04     11.47 o
  -3   1  34      270.11      279.90     13.41 o
  -2   1  34      342.69      363.78     12.41 o
  -1   1  34      252.64      264.40     11.34 o
   0   1  34        2.34        0.00      6.91 o
   1   1  34      253.10      270.89     23.37 o
   2   1  34       78.55      106.61     25.52 o
   3   1  34       81.77       80.92     11.22 o
   4   1  34      114.95      136.69     14.77 o
   5   1  34      265.12      294.56     16.99 o
   6   1  34       66.85       41.94     12.38 o
   7   1  34       11.22        2.44     12.77 o
  -7   2  34       45.61       24.18     19.88 o
  -6   2  34       21.89       35.46     20.95 o
  -5   2  34       11.42        8.72     12.62 o
  -4   2  34        0.40        0.00     12.54 o
  -3   2  34      109.02      110.82     15.74 o
  -2   2  34      393.16      398.78     21.23 o
  -1   2  34       75.20       73.84     13.75 o
   0   2  34       43.62       24.28     11.40 o
   1   2  34       48.10       14.44     14.42 o
   2   2  34        0.30        2.69     13.30 o
   3   2  34       66.30       64.58     16.50 o
   4   2  34       63.98       54.43     17.46 o
   5   2  34       32.60       33.31     15.20 o
   6   2  34       25.84       37.76     15.83 o
  -5   3  34       37.20       37.49     15.56 o
  -4   3  34       57.29       65.87     15.94 o
  -3   3  34       72.38       89.80     16.75 o
  -2   3  34      351.64      430.22     27.40 o
  -1   3  34       57.93       77.93     24.18 o
   0   3  34        0.02        0.00     11.23 o
   1   3  34        3.51        4.91     11.27 o
   2   3  34        0.00        0.00     14.49 o
   3   3  34       79.61       98.12     14.50 o
   4   3  34        1.97        0.29     22.10 o
  -7   1  35        1.40        1.34     29.55 o
  -6   1  35       33.99       28.43      9.67 o
  -5   1  35        5.18        0.00      8.33 o
  -4   1  35       32.26       44.07      9.03 o
  -3   1  35      109.40      115.00     13.16 o
  -2   1  35      245.04      254.76     11.00 o
  -1   1  35        0.53        0.52      7.27 o
   0   1  35       10.46        5.40      7.73 o
   1   1  35      107.23      115.62     17.46 o
   2   1  35      140.26      160.30     12.10 o
   3   1  35       10.84        6.98      9.43 o
   4   1  35       48.47       50.33     19.07 o
   5   1  35       21.37       23.44     11.53 o
   6   1  35        0.05        0.00     21.22 o
   7   1  35        3.18        0.00     12.38 o
  -6   2  35      210.01      175.69     25.79 o
  -5   2  35        4.90       12.89     20.95 o
  -4   2  35       32.00       33.99     14.24 o
  -3   2  35       28.04       42.31     14.24 o
  -2   2  35        1.29        1.32     12.62 o
  -1   2  35        7.32        6.29     10.81 o
   0   2  35        5.91        0.00     11.14 o
   1   2  35        0.17        6.65     11.22 o
   2   2  35       18.59       36.06     15.21 o
   3   2  35       33.18       26.06     21.76 o
   4   2  35       45.06       27.59     15.18 o
   5   2  35       52.10       18.11     24.71 o
  -3   3  35       16.86       16.31     14.45 o
  -2   3  35       76.38       69.36     16.66 o
  -1   3  35       37.53       45.67     15.07 o
   0   3  35        2.73       20.72     12.23 o
   1   3  35       51.74       35.50     12.58 o
   2   3  35       39.65       44.91     12.89 o
   3   3  35       63.90       79.90     13.58 o
  -6   0  36      108.50      129.48     19.88 o
  -5   0  36        9.56        0.00     15.04 o
  -4   0  36      293.53      313.77     24.18 o
  -3   0  36       27.04       12.89     15.04 o
  -2   0  36      148.63      170.31     19.34 o
  -1   0  36        3.13       17.19     15.04 o
   0   0  36      486.96      534.05     29.01 o
   1   0  36        4.04        2.69     16.12 o
   2   0  36        5.07        0.00     15.04 o
   3   0  36      400.13      412.62     28.48 o
   4   0  36      350.00      346.54     26.33 o
   5   0  36       84.88       77.37     19.34 o
   6   0  36       20.21       31.70     20.42 o
  -6   1  36       86.20      111.18     10.84 o
  -5   1  36       87.59      104.71     10.23 o
  -4   1  36      121.68      144.02     10.42 o
  -3   1  36      320.55      312.72     13.54 o
  -2   1  36       37.87       36.66      8.22 o
  -1   1  36       48.16       43.97      7.32 o
   0   1  36       48.22       51.69      8.64 o
   1   1  36       97.55      133.71     12.89 o
   2   1  36       29.34       32.10      9.45 o
   3   1  36       33.96       37.79     10.09 o
   4   1  36       36.91       37.98     11.22 o
   5   1  36       29.28       21.95     20.15 o
   6   1  36        7.23        0.00     11.55 o
  -5   2  36      148.67      161.18     25.79 o
  -4   2  36      206.16      210.07     26.86 o
  -3   2  36        5.18        0.00     12.31 o
  -2   2  36        0.06        0.67     13.70 o
  -1   2  36        0.80        0.00     34.12 o
   0   2  36        7.59       13.35     13.39 o
   1   2  36       19.43       11.00     13.86 o
   2   2  36       24.23       47.28     21.49 o
   3   2  36       26.50       49.97     21.49 o
   4   2  36        3.54        4.84     22.03 o
   0   3  36        1.52        0.00     11.99 o
  -5   1  37       16.68        0.00     17.19 o
  -4   1  37      165.17      176.22     22.57 o
  -3   1  37        3.95        0.00     17.19 o
  -2   1  37        2.98       19.34     18.27 o
  -1   1  37       69.79       70.92     20.42 o
   0   1  37       23.48       33.72     25.25 o
   1   1  37      181.41      191.07     11.80 o
   2   1  37       12.30       18.45     14.51 o
   3   1  37        0.10        0.00      8.78 o
   4   1  37       40.50       27.05     13.70 o
  -3   2  37        6.06       12.16     13.61 o
  -2   2  37        1.35        0.00     16.12 o
  -1   2  37       41.44       37.78     14.21 o
   0   2  37        9.13       16.85     13.77 o
   1   2  37        0.51       15.81     14.30 o
   2   2  37        0.06        0.00     19.34 o
   3   2  37       20.93        0.00     20.95 o
  -4   0  38        9.88        5.91     16.12 o
  -3   0  38       56.17       46.74     16.66 o
  -2   0  38       17.18       22.03     16.12 o
  -1   0  38       53.33       48.35     17.19 o
   0   0  38        0.04        0.00     15.58 o
   1   0  38      121.23      160.64     19.88 o
   2   0  38        5.99       10.75     16.12 o
   3   0  38      243.27      320.21     25.79 o
  -3   1  38       53.69       94.56     21.49 o
  -2   1  38        4.83        4.30     18.27 o
  -1   1  38        1.19       15.04     18.27 o
   0   1  38       17.56        9.67     18.80 o
   1   1  38        1.05       10.21     17.73 o
   2   1  38      141.90      155.82     11.43 o
   3   1  38        0.99        0.00     10.48 o
 
